# Supplementary material for: Insights into angiosperm evolution, floral development and chemical biosynthesis from the Aristolochia fimbriata genome
Source: Nat Plants. 2021 Sep 2;7(9):1239–53. doi: 10.1038/s41477-021-00990-2 (PMC8445822; doi:10.1038/s41477-021-00990-2)
Supplement: Supplementary file 3 — Supplementary Tables 1.1–6.7. [file 41477_2021_990_MOESM3_ESM.xlsx]

## Sheet: Table S1.1
Supplementary Table 1.1 | Summary of Illumina library construction and sequencing.
Libraries	Insert size	Average read	Clean data	Clean data
	(bp)	Length (bp)	Size (Gb)	Depth (×)
Paired-end reads	500	250	31	~110

## Sheet: Table S1.2
Supplementary Table 1.2 | Genome size estimation based on different k-mers.
k-mer length	Total number of k-mer	k-mer coverage	Estimated genome size
17	20853344487	83	251 Mb
19	21002019171	82	256 Mb
21	21079124781	81	260 Mb
23	21106672804	80	264 Mb
25	21097939014	79	267 Mb
31	20928802714	77	271 Mb

## Sheet: Table S1.3
Supplementary Table 1.3 | Summary of the long reads from Nanopore sequencing.
Insert size (Kb)	Average read length (Kb)	Clean data size (Gb)	Clean data depth (×)
~20	16.6	34	~120

## Sheet: Table S1.4
Supplementary Table 1.4 | Statistics of Bionano optical molecules using Nt.BspQI.
Bionano optical Nt.BspQI molecules	Statistics
Total number of molecules (filter length >180 Kb)	404934
Total length (Mb)	142348
Average length (Kb)	351.533
Molecule N50 (Kb)	373.225
Label density (/100 Kb)	11.093
Raw coverage of reference (×)	552.385
Molecules aligned to reference:
Total number of aligned molecules	295151
Fraction of aligned molecules	0.73
Effective coverage of reference (×)	351.1
Average confidence	33.2

## Sheet: Table S1.5
Supplementary Table 1.5 | The mapping statistics of the high quality Hi-C data.
Type	Number of reads	Percentage
Total_pairs_processed	340,228,208 (180×)	100
Unmapped_pairs	14606105	4.293
Low_qual_pairs	0	0
Unique_paired_alignments	206140310	60.589
Multiple_pairs_alignments	89830189	26.403
Pairs_with_singleton	29651604	8.715
Low_qual_singleton	0	0
Unique_singleton_alignments	0	0
Multiple_singleton_alignments	0	0
Reported_pairs	206140310	60.589

## Sheet: Table S1.6
Supplementary Table 1.6 | The statistics of the assembled contigs and scaffolds of A. fimbriata.
Type	Contig length(bp)	Contig number	Scaffold length (bp)	Scaffold number
N50	5157218	16	12890578	8
N60	3737533	22	11213837	10
N70	2293705	30	10098532	12
N80	1066605	46	5926153	16
N90	327827	85	1324544	25
Longest	10542392	1	23070501	1
Total	249411052	378	257696685	283
Length>=1 Kb	249410311	377	257695944	282
Length>=5 Kb	249390636	368	257676269	273

## Sheet: Table S1.7
Supplementary Table 1.7 | Comparison of genome assembly stats for the magnoliids.
	A. fimbriata	P. nigrum	C. kanehirae	P. americana	L. chinense
Genome size	257696685	761218309	730416403	823419498	1742423874
Contig N50	5157218	1092847	498920	10913	1434331
Contig number	378	1300	6088	104456	4624
Scaffold N50	12890578	29812524	50350591	323854	3525943
Scaffold number	283	45	2150	42722	3711
Gap length	8285633	4497888	2260933	155365804	12265
Gap number	95	1258	3938	61751	913

## Sheet: Table S1.8
Supplementary Table 1.8 | Usage of input assemblies in hybrid scaffolding.
Species	Amount of contig Sequences data utilized in hybrid scaffold (Mb)	Amount of Bionano data utilized in hybrid Scaffold (Mb)
A. fimbriata	231.869 (89.3%)	269.855 (97.4%)

## Sheet: Table S1.9
Supplementary Table 1.9 | The mapping rates of transcriptome to the assembled genome.
RNA-seq data	Tissues for RNA-seq	Overall mapping rate (%)	Properly mapped rate (%)
	Utricle of anthetic flowers	93.3	91
	Gynostemium of anthetic flowers	95.3	93.3
	Ovary of anthetic flowers	94.7	92.5
	Limb of anthetic flowers	93.6	91.6
	Tube of anthetic flowers	93.5	91.5
	Leaf	90.3	87
	Seedling cold stress (4℃) for 1h	92.6	84.6
	Seedling cold stress (4℃) for 6h	92.4	83.9
	Seedling growing normally	93.4	85.7
	Average	93.2	89
de novo assembled transcriptome and full length transcripts	The ratio of mapped length	Overall mapping rate (%)
	50% of the de novo assembled transcriptome length mapped to one contig	97
	90% of the de novo assembled transcriptome length mapped to one contig	94.1
	50% of the full length transcripts mapped to one contig	98
	90% of the full length transcripts mapped to one contig	92

## Sheet: Table S1.10
Supplementary Table 1.10 | Mapping rate of the 100x Illumina PE genomic reads to the assembled genome.
Type	Percentage
mapped	0.9977
properly paired	0.9596
Singletons	0.0001

[truncated: 36 more sheets: Table S1.11, Table S1.12, Table S1.13, Table S1.14, Table S2.1, Table S2.2, Table S2.3, Table S2.4, Table S2.5, Table S2.6, Table S2.7, Table S2.8, Table S2.9, Table S2.10, Table 3.1, Table S3.2, Table S3.3, Table S3.4, Table S3.5, Table S3.6 …]
