# Supplementary material for: Insights into angiosperm evolution, floral development and chemical biosynthesis from the Aristolochia fimbriata genome
Source: Nat Plants. 2021 Sep 2;7(9):1239–53. doi: 10.1038/s41477-021-00990-2 (PMC8445822; doi:10.1038/s41477-021-00990-2)
Supplement: Source Data Fig. 1 — The LAI for each 3M sliding window on different chromosome with the step of 50 kb. It is the source data used for generating Fig. 1c. [file 41477_2021_990_MOESM4_ESM.xlsx]

## Sheet: Fig. 1c
Source data used for generating the Figure 1c.
Chr	Start	End	Intact	Total	raw_LAI	LAI
whole_genome	1	243566645	0.0459	0.2999	15.3	20.93
chr01_RaGOO	1	3000000	0	0.0361	0	0
chr01_RaGOO	50001	3050000	0	0.0379	0	0
chr01_RaGOO	100001	3100000	0	0.038	0	0
chr01_RaGOO	150001	3150000	0	0.0381	0	0
chr01_RaGOO	200001	3200000	0	0.0381	0	0
chr01_RaGOO	250001	3250000	0	0.0372	0	0
chr01_RaGOO	300001	3300000	0	0.0345	0	0
chr01_RaGOO	350001	3350000	0	0.034	0	0
chr01_RaGOO	400001	3400000	0	0.0334	0	0
chr01_RaGOO	450001	3450000	0	0.0334	0	0
chr01_RaGOO	500001	3500000	0	0.0335	0	0
chr01_RaGOO	550001	3550000	0	0.0336	0	0
chr01_RaGOO	600001	3600000	0	0.0344	0	0
chr01_RaGOO	650001	3650000	0	0.0382	0	0
chr01_RaGOO	700001	3700000	0	0.0381	0	0
chr01_RaGOO	750001	3750000	0	0.0377	0	0
chr01_RaGOO	800001	3800000	0	0.0378	0	0
chr01_RaGOO	850001	3850000	0	0.0375	0	0
chr01_RaGOO	900001	3900000	0	0.0373	0	0
chr01_RaGOO	950001	3950000	0	0.0378	0	0
chr01_RaGOO	1000001	4000000	0	0.0379	0	0
chr01_RaGOO	1050001	4050000	0	0.0382	0	0
chr01_RaGOO	1100001	4100000	0	0.0383	0	0
chr01_RaGOO	1150001	4150000	0	0.0386	0	0
chr01_RaGOO	1200001	4200000	0	0.0384	0	0
chr01_RaGOO	1250001	4250000	0	0.0391	0	0
chr01_RaGOO	1300001	4300000	0	0.0373	0	0
chr01_RaGOO	1350001	4350000	0	0.0375	0	0
chr01_RaGOO	1400001	4400000	0	0.0375	0	0
chr01_RaGOO	1450001	4450000	0	0.0374	0	0
chr01_RaGOO	1500001	4500000	0	0.0374	0	0
chr01_RaGOO	1550001	4550000	0	0.0383	0	0
chr01_RaGOO	1600001	4600000	0	0.0376	0	0
chr01_RaGOO	1650001	4650000	0	0.0375	0	0
chr01_RaGOO	1700001	4700000	0	0.0388	0	0
chr01_RaGOO	1750001	4750000	0	0.0382	0	0
chr01_RaGOO	1800001	4800000	0	0.0381	0	0
chr01_RaGOO	1850001	4850000	0	0.038	0	0
chr01_RaGOO	1900001	4900000	0	0.0381	0	0
chr01_RaGOO	1950001	4950000	0	0.0377	0	0
chr01_RaGOO	2000001	5000000	0	0.0375	0	0
chr01_RaGOO	2050001	5050000	0	0.0363	0	0
chr01_RaGOO	2100001	5100000	0	0.0366	0	0
chr01_RaGOO	2150001	5150000	0	0.0368	0	0
chr01_RaGOO	2200001	5200000	0	0.0366	0	0
chr01_RaGOO	2250001	5250000	0	0.0376	0	0
chr01_RaGOO	2300001	5300000	0	0.0383	0	0
chr01_RaGOO	2350001	5350000	0	0.0384	0	0
chr01_RaGOO	2400001	5400000	0	0.0383	0	0
chr01_RaGOO	2450001	5450000	0	0.038	0	0
chr01_RaGOO	2500001	5500000	0	0.0312	0	0
chr01_RaGOO	2550001	5550000	0	0.0302	0	0
chr01_RaGOO	2600001	5600000	0	0.0314	0	0
chr01_RaGOO	2650001	5650000	0	0.0318	0	0
chr01_RaGOO	2700001	5700000	0	0.0293	0	0
chr01_RaGOO	2750001	5750000	0	0.0295	0	0
chr01_RaGOO	2800001	5800000	0	0.0293	0	0
chr01_RaGOO	2850001	5850000	0	0.0292	0	0
chr01_RaGOO	2900001	5900000	0	0.0295	0	0
chr01_RaGOO	2950001	5950000	0	0.0289	0	0
chr01_RaGOO	3000001	6000000	0	0.0283	0	0
chr01_RaGOO	3050001	6050000	0	0.0267	0	0
chr01_RaGOO	3100001	6100000	0	0.0287	0	0
chr01_RaGOO	3150001	6150000	0	0.0287	0	0
chr01_RaGOO	3200001	6200000	0	0.0288	0	0
chr01_RaGOO	3250001	6250000	0	0.0286	0	0
chr01_RaGOO	3300001	6300000	0	0.0288	0	0
chr01_RaGOO	3350001	6350000	0	0.0288	0	0
chr01_RaGOO	3400001	6400000	0	0.029	0	0
chr01_RaGOO	3450001	6450000	0	0.0288	0	0
chr01_RaGOO	3500001	6500000	0	0.0289	0	0
chr01_RaGOO	3550001	6550000	0	0.0291	0	0
chr01_RaGOO	3600001	6600000	0	0.0281	0	0
chr01_RaGOO	3650001	6650000	0	0.024	0	0
chr01_RaGOO	3700001	6700000	0	0.0243	0	0
chr01_RaGOO	3750001	6750000	0	0.0251	0	0
chr01_RaGOO	3800001	6800000	0	0.0252	0	0
chr01_RaGOO	3850001	6850000	0	0.0255	0	0
chr01_RaGOO	3900001	6900000	0	0.0257	0	0
chr01_RaGOO	3950001	6950000	0	0.0252	0	0
chr01_RaGOO	4000001	7000000	0	0.0251	0	0
chr01_RaGOO	4050001	7050000	0.0034	0.0277	12.16	17.79
chr01_RaGOO	4100001	7100000	0.0035	0.0274	12.82	18.45
chr01_RaGOO	4150001	7150000	0.0087	0.0321	26.95	32.58
chr01_RaGOO	4200001	7200000	0.0087	0.032	27.07	32.7
chr01_RaGOO	4250001	7250000	0.0087	0.0313	27.64	33.27
chr01_RaGOO	4300001	7300000	0.0087	0.0318	27.26	32.89
chr01_RaGOO	4350001	7350000	0.0087	0.0314	27.58	33.21
chr01_RaGOO	4400001	7400000	0.0087	0.0312	27.73	33.36
chr01_RaGOO	4450001	7450000	0.0087	0.031	27.92	33.55
chr01_RaGOO	4500001	7500000	0.0087	0.0309	28	33.63
chr01_RaGOO	4550001	7550000	0.0087	0.0307	28.22	33.85
chr01_RaGOO	4600001	7600000	0.0087	0.0316	27.4	33.03
chr01_RaGOO	4650001	7650000	0.0087	0.0315	27.46	33.09
chr01_RaGOO	4700001	7700000	0.0087	0.0304	28.5	34.13
chr01_RaGOO	4750001	7750000	0.0087	0.0305	28.42	34.05
chr01_RaGOO	4800001	7800000	0.0087	0.0294	29.4	35.03
chr01_RaGOO	4850001	7850000	0.0087	0.03	28.88	34.51
chr01_RaGOO	4900001	7900000	0.0087	0.0299	28.94	34.57
chr01_RaGOO	4950001	7950000	0.0087	0.0304	28.51	34.14
chr01_RaGOO	5000001	8000000	0.0087	0.0326	26.52	32.15
chr01_RaGOO	5050001	8050000	0.0087	0.0329	26.32	31.95
chr01_RaGOO	5100001	8100000	0.0087	0.0328	26.37	32
chr01_RaGOO	5150001	8150000	0.0087	0.0337	25.7	31.33
chr01_RaGOO	5200001	8200000	0.0087	0.0342	25.31	30.94
chr01_RaGOO	5250001	8250000	0.0087	0.033	26.23	31.86
chr01_RaGOO	5300001	8300000	0.0087	0.0328	26.38	32.01
chr01_RaGOO	5350001	8350000	0.0087	0.033	26.26	31.89
chr01_RaGOO	5400001	8400000	0.0087	0.0337	25.7	31.33
chr01_RaGOO	5450001	8450000	0.0087	0.0345	25.1	30.73
chr01_RaGOO	5500001	8500000	0.0087	0.0345	25.12	30.75
chr01_RaGOO	5550001	8550000	0.0087	0.035	24.76	30.39
chr01_RaGOO	5600001	8600000	0.0087	0.0339	25.56	31.19
chr01_RaGOO	5650001	8650000	0.0087	0.035	24.74	30.37
chr01_RaGOO	5700001	8700000	0.0087	0.035	24.72	30.35
chr01_RaGOO	5750001	8750000	0.0087	0.035	24.7	30.33
chr01_RaGOO	5800001	8800000	0.0087	0.0358	24.17	29.8
chr01_RaGOO	5850001	8850000	0.0087	0.0364	23.79	29.42
chr01_RaGOO	5900001	8900000	0.0087	0.0367	23.61	29.24
chr01_RaGOO	5950001	8950000	0.0087	0.0369	23.43	29.06
chr01_RaGOO	6000001	9000000	0.0087	0.0376	23.03	28.66
chr01_RaGOO	6050001	9050000	0.0087	0.0387	22.38	28.01
chr01_RaGOO	6100001	9100000	0.0087	0.0373	23.21	28.84
chr01_RaGOO	6150001	9150000	0.0087	0.0386	22.4	28.03
chr01_RaGOO	6200001	9200000	0.0087	0.0387	22.4	28.03
chr01_RaGOO	6250001	9250000	0.0087	0.0392	22.1	27.73
chr01_RaGOO	6300001	9300000	0.0087	0.04	21.63	27.26
chr01_RaGOO	6350001	9350000	0.0087	0.0402	21.54	27.17
chr01_RaGOO	6400001	9400000	0.0087	0.0401	21.59	27.22
chr01_RaGOO	6450001	9450000	0.0087	0.0409	21.17	26.8
chr01_RaGOO	6500001	9500000	0.0087	0.0413	20.97	26.6
chr01_RaGOO	6550001	9550000	0.0087	0.0414	20.9	26.53
chr01_RaGOO	6600001	9600000	0.0087	0.0427	20.27	25.9
chr01_RaGOO	6650001	9650000	0.0139	0.0477	29.18	34.81
chr01_RaGOO	6700001	9700000	0.0139	0.0479	29.04	34.67
chr01_RaGOO	6750001	9750000	0.0139	0.0483	28.84	34.47
chr01_RaGOO	6800001	9800000	0.0139	0.0481	28.96	34.59
chr01_RaGOO	6850001	9850000	0.0139	0.0481	28.95	34.58
chr01_RaGOO	6900001	9900000	0.0139	0.0483	28.83	34.46
chr01_RaGOO	6950001	9950000	0.0139	0.0498	27.98	33.61
chr01_RaGOO	7000001	10000000	0.0139	0.0499	27.9	33.53
chr01_RaGOO	7050001	10050000	0.0106	0.0481	21.92	27.55
chr01_RaGOO	7100001	10100000	0.0104	0.0489	21.29	26.92
chr01_RaGOO	7150001	10150000	0.0053	0.0444	11.86	17.49
chr01_RaGOO	7200001	10200000	0.0053	0.0451	11.67	17.3
chr01_RaGOO	7250001	10250000	0.0053	0.0458	11.5	17.13
chr01_RaGOO	7300001	10300000	0.0053	0.0465	11.33	16.96
chr01_RaGOO	7350001	10350000	0.0053	0.0469	11.22	16.85
chr01_RaGOO	7400001	10400000	0.0053	0.0468	11.25	16.88
chr01_RaGOO	7450001	10450000	0.0053	0.047	11.2	16.83
chr01_RaGOO	7500001	10500000	0.0053	0.0472	11.15	16.78
chr01_RaGOO	7550001	10550000	0.0053	0.0469	11.22	16.85
chr01_RaGOO	7600001	10600000	0.0053	0.0466	11.3	16.93
chr01_RaGOO	7650001	10650000	0.0053	0.0468	11.25	16.88
chr01_RaGOO	7700001	10700000	0.0053	0.0469	11.21	16.84
chr01_RaGOO	7750001	10750000	0.0053	0.0482	10.93	16.56
chr01_RaGOO	7800001	10800000	0.0053	0.0493	10.69	16.32
chr01_RaGOO	7850001	10850000	0.0053	0.0499	10.55	16.18
chr01_RaGOO	7900001	10900000	0.0053	0.0504	10.45	16.08
chr01_RaGOO	7950001	10950000	0.0053	0.0504	10.44	16.07
chr01_RaGOO	8000001	11000000	0.0053	0.0495	10.63	16.26
chr01_RaGOO	8050001	11050000	0.0053	0.0499	10.55	16.18
chr01_RaGOO	8100001	11100000	0.0053	0.0498	10.58	16.21
chr01_RaGOO	8150001	11150000	0.0053	0.0493	10.68	16.31
chr01_RaGOO	8200001	11200000	0.0053	0.0492	10.69	16.32
chr01_RaGOO	8250001	11250000	0.0053	0.0494	10.66	16.29
chr01_RaGOO	8300001	11300000	0.0053	0.0498	10.57	16.2
chr01_RaGOO	8350001	11350000	0.0053	0.0498	10.56	16.19
chr01_RaGOO	8400001	11400000	0.0053	0.0507	10.38	16.01
chr01_RaGOO	8450001	11450000	0.0053	0.0505	10.42	16.05
chr01_RaGOO	8500001	11500000	0.0053	0.051	10.32	15.95
chr01_RaGOO	8550001	11550000	0.0082	0.0539	15.15	20.78
chr01_RaGOO	8600001	11600000	0.0108	0.0562	19.28	24.91
chr01_RaGOO	8650001	11650000	0.0108	0.0555	19.54	25.17
chr01_RaGOO	8700001	11700000	0.0108	0.057	19.01	24.64
chr01_RaGOO	8750001	11750000	0.0108	0.0588	18.44	24.07
chr01_RaGOO	8800001	11800000	0.0108	0.0584	18.56	24.19
chr01_RaGOO	8850001	11850000	0.0108	0.0589	18.4	24.03
chr01_RaGOO	8900001	11900000	0.0108	0.0589	18.4	24.03
chr01_RaGOO	8950001	11950000	0.0108	0.0594	18.25	23.88
chr01_RaGOO	9000001	12000000	0.0115	0.0606	18.99	24.62
chr01_RaGOO	9050001	12050000	0.0115	0.0602	19.1	24.73
chr01_RaGOO	9100001	12100000	0.0115	0.0603	19.09	24.72
chr01_RaGOO	9150001	12150000	0.0115	0.0601	19.14	24.77
chr01_RaGOO	9200001	12200000	0.0115	0.0612	18.81	24.44
chr01_RaGOO	9250001	12250000	0.0119	0.0606	19.57	25.2
chr01_RaGOO	9300001	12300000	0.015	0.0626	23.98	29.61
chr01_RaGOO	9350001	12350000	0.0202	0.0675	29.92	35.55
chr01_RaGOO	9400001	12400000	0.0202	0.0687	29.42	35.05
chr01_RaGOO	9450001	12450000	0.0202	0.0686	29.46	35.09
chr01_RaGOO	9500001	12500000	0.0202	0.0686	29.44	35.07
chr01_RaGOO	9550001	12550000	0.0202	0.0708	28.52	34.15
chr01_RaGOO	9600001	12600000	0.0252	0.0748	33.72	39.35
chr01_RaGOO	9650001	12650000	0.02	0.0702	28.45	34.08
chr01_RaGOO	9700001	12700000	0.02	0.0703	28.39	34.02
chr01_RaGOO	9750001	12750000	0.02	0.0715	27.92	33.55
chr01_RaGOO	9800001	12800000	0.02	0.0731	27.32	32.95
chr01_RaGOO	9850001	12850000	0.02	0.0739	27.02	32.65
chr01_RaGOO	9900001	12900000	0.02	0.0741	26.93	32.56
chr01_RaGOO	9950001	12950000	0.02	0.079	25.26	30.89
chr01_RaGOO	10000001	13000000	0.02	0.0786	25.4	31.03
chr01_RaGOO	10050001	13050000	0.02	0.0777	25.7	31.33
chr01_RaGOO	10100001	13100000	0.022	0.0793	27.75	33.38
chr01_RaGOO	10150001	13150000	0.022	0.0795	27.66	33.29
chr01_RaGOO	10200001	13200000	0.0225	0.081	27.83	33.46
chr01_RaGOO	10250001	13250000	0.0225	0.0822	27.41	33.04
chr01_RaGOO	10300001	13300000	0.025	0.0843	29.71	35.34
chr01_RaGOO	10350001	13350000	0.025	0.0858	29.18	34.81
chr01_RaGOO	10400001	13400000	0.0267	0.0876	30.48	36.11
chr01_RaGOO	10450001	13450000	0.0267	0.0879	30.37	36
chr01_RaGOO	10500001	13500000	0.0267	0.0904	29.51	35.14
chr01_RaGOO	10550001	13550000	0.0267	0.0904	29.52	35.15
chr01_RaGOO	10600001	13600000	0.0267	0.0899	29.67	35.3
chr01_RaGOO	10650001	13650000	0.0318	0.0996	31.93	37.56
chr01_RaGOO	10700001	13700000	0.0318	0.1004	31.68	37.31
chr01_RaGOO	10750001	13750000	0.0318	0.099	32.15	37.78
chr01_RaGOO	10800001	13800000	0.0318	0.1004	31.68	37.31
chr01_RaGOO	10850001	13850000	0.0318	0.1003	31.73	37.36
chr01_RaGOO	10900001	13900000	0.0318	0.1015	31.34	36.97
chr01_RaGOO	10950001	13950000	0.0364	0.1095	33.26	38.89
chr01_RaGOO	11000001	14000000	0.0364	0.1113	32.72	38.35
chr01_RaGOO	11050001	14050000	0.0364	0.1167	31.19	36.82
chr01_RaGOO	11100001	14100000	0.0373	0.1178	31.62	37.25
chr01_RaGOO	11150001	14150000	0.0395	0.1197	32.97	38.6
chr01_RaGOO	11200001	14200000	0.0395	0.1234	31.97	37.6
chr01_RaGOO	11250001	14250000	0.0395	0.129	30.58	36.21
chr01_RaGOO	11300001	14300000	0.0395	0.13	30.35	35.98
chr01_RaGOO	11350001	14350000	0.0395	0.1333	29.6	35.23
chr01_RaGOO	11400001	14400000	0.0395	0.1325	29.77	35.4
chr01_RaGOO	11450001	14450000	0.0395	0.1345	29.33	34.96
chr01_RaGOO	11500001	14500000	0.0395	0.1345	29.34	34.97
chr01_RaGOO	11550001	14550000	0.04	0.1339	29.87	35.5
chr01_RaGOO	11600001	14600000	0.0373	0.1349	27.66	33.29
chr01_RaGOO	11650001	14650000	0.0373	0.1347	27.72	33.35
chr01_RaGOO	11700001	14700000	0.0373	0.1332	28.03	33.66
chr01_RaGOO	11750001	14750000	0.0399	0.1343	29.71	35.34
chr01_RaGOO	11800001	14800000	0.0399	0.1362	29.29	34.92
chr01_RaGOO	11850001	14850000	0.0399	0.1418	28.12	33.75
chr01_RaGOO	11900001	14900000	0.0399	0.1547	25.78	31.41
chr01_RaGOO	11950001	14950000	0.0482	0.1626	29.61	35.24
chr01_RaGOO	12000001	15000000	0.0475	0.1607	29.54	35.17
chr01_RaGOO	12050001	15050000	0.0475	0.1617	29.36	34.99
chr01_RaGOO	12100001	15100000	0.0475	0.1612	29.46	35.09
chr01_RaGOO	12150001	15150000	0.0475	0.1602	29.65	35.28
chr01_RaGOO	12200001	15200000	0.0475	0.1662	28.57	34.2
chr01_RaGOO	12250001	15250000	0.0471	0.1741	27.07	32.7
chr01_RaGOO	12300001	15300000	0.0475	0.1766	26.89	32.52
chr01_RaGOO	12350001	15350000	0.0461	0.1829	25.19	30.82
chr01_RaGOO	12400001	15400000	0.0461	0.1857	24.81	30.44
chr01_RaGOO	12450001	15450000	0.0461	0.1904	24.19	29.82
chr01_RaGOO	12500001	15500000	0.0461	0.1952	23.6	29.23
chr01_RaGOO	12550001	15550000	0.0461	0.2029	22.71	28.34
chr01_RaGOO	12600001	15600000	0.0411	0.2078	19.76	25.39
chr01_RaGOO	12650001	15650000	0.0411	0.2088	19.66	25.29
chr01_RaGOO	12700001	15700000	0.0411	0.2088	19.66	25.29
chr01_RaGOO	12750001	15750000	0.0411	0.2074	19.8	25.43
chr01_RaGOO	12800001	15800000	0.0463	0.2119	21.86	27.49
chr01_RaGOO	12850001	15850000	0.0463	0.2158	21.47	27.1
chr01_RaGOO	12900001	15900000	0.0463	0.2212	20.94	26.57
chr01_RaGOO	12950001	15950000	0.0463	0.2213	20.93	26.56
chr01_RaGOO	13000001	16000000	0.0463	0.2221	20.85	26.48
chr01_RaGOO	13050001	16050000	0.0463	0.2262	20.47	26.1
chr01_RaGOO	13100001	16100000	0.0443	0.2255	19.63	25.26
chr01_RaGOO	13150001	16150000	0.0443	0.2339	18.93	24.56
chr01_RaGOO	13200001	16200000	0.0437	0.2326	18.81	24.44
chr01_RaGOO	13250001	16250000	0.0437	0.2355	18.58	24.21
chr01_RaGOO	13300001	16300000	0.0418	0.2334	17.93	23.56
chr01_RaGOO	13350001	16350000	0.0431	0.2379	18.13	23.76
chr01_RaGOO	13400001	16400000	0.0497	0.2486	19.99	25.62
chr01_RaGOO	13450001	16450000	0.0497	0.252	19.72	25.35
chr01_RaGOO	13500001	16500000	0.0497	0.257	19.34	24.97
chr01_RaGOO	13550001	16550000	0.0497	0.2593	19.16	24.79
chr01_RaGOO	13600001	16600000	0.0497	0.2597	19.13	24.76
chr01_RaGOO	13650001	16650000	0.0446	0.2543	17.53	23.16
chr01_RaGOO	13700001	16700000	0.0446	0.2539	17.55	23.18
chr01_RaGOO	13750001	16750000	0.0446	0.2545	17.51	23.14
chr01_RaGOO	13800001	16800000	0.0446	0.2584	17.25	22.88
chr01_RaGOO	13850001	16850000	0.0446	0.2573	17.32	22.95
chr01_RaGOO	13900001	16900000	0.0446	0.2611	17.06	22.69
chr01_RaGOO	13950001	16950000	0.04	0.2592	15.42	21.05
chr01_RaGOO	14000001	17000000	0.0439	0.266	16.52	22.15
chr01_RaGOO	14050001	17050000	0.0439	0.2603	16.88	22.51
chr01_RaGOO	14100001	17100000	0.0431	0.2622	16.43	22.06
chr01_RaGOO	14150001	17150000	0.0446	0.268	16.66	22.29
chr01_RaGOO	14200001	17200000	0.0466	0.2702	17.25	22.88
chr01_RaGOO	14250001	17250000	0.0514	0.2706	19.01	24.64
chr01_RaGOO	14300001	17300000	0.0567	0.2772	20.44	26.07
chr01_RaGOO	14350001	17350000	0.0567	0.2808	20.18	25.81
chr01_RaGOO	14400001	17400000	0.0567	0.2865	19.78	25.41
chr01_RaGOO	14450001	17450000	0.0602	0.2913	20.66	26.29
chr01_RaGOO	14500001	17500000	0.0619	0.299	20.69	26.32
chr01_RaGOO	14550001	17550000	0.0665	0.3066	21.68	27.31
chr01_RaGOO	14600001	17600000	0.0697	0.3179	21.92	27.55
chr01_RaGOO	14650001	17650000	0.0697	0.3271	21.3	26.93
chr01_RaGOO	14700001	17700000	0.0697	0.3296	21.14	26.77
chr01_RaGOO	14750001	17750000	0.0671	0.3316	20.24	25.87
chr01_RaGOO	14800001	17800000	0.0671	0.3412	19.67	25.3
chr01_RaGOO	14850001	17850000	0.0671	0.343	19.57	25.2
chr01_RaGOO	14900001	17900000	0.0671	0.3298	20.35	25.98
chr01_RaGOO	14950001	17950000	0.0589	0.3293	17.87	23.5
chr01_RaGOO	15000001	18000000	0.0589	0.3393	17.35	22.98
chr01_RaGOO	15050001	18050000	0.0589	0.3448	17.07	22.7
chr01_RaGOO	15100001	18100000	0.0589	0.3451	17.06	22.69
chr01_RaGOO	15150001	18150000	0.0589	0.351	16.77	22.4
chr01_RaGOO	15200001	18200000	0.0589	0.3515	16.75	22.38
chr01_RaGOO	15250001	18250000	0.0609	0.3494	17.43	23.06
chr01_RaGOO	15300001	18300000	0.0574	0.3496	16.41	22.04
chr01_RaGOO	15350001	18350000	0.0536	0.3451	15.54	21.17
chr01_RaGOO	15400001	18400000	0.0536	0.3415	15.7	21.33
chr01_RaGOO	15450001	18450000	0.0536	0.3389	15.82	21.45
chr01_RaGOO	15500001	18500000	0.0536	0.34	15.77	21.4
chr01_RaGOO	15550001	18550000	0.0565	0.3435	16.45	22.08
chr01_RaGOO	15600001	18600000	0.0565	0.3401	16.61	22.24
chr01_RaGOO	15650001	18650000	0.0604	0.3465	17.43	23.06
chr01_RaGOO	15700001	18700000	0.0604	0.3565	16.94	22.57
chr01_RaGOO	15750001	18750000	0.0604	0.3663	16.49	22.12
chr01_RaGOO	15800001	18800000	0.0572	0.3697	15.47	21.1
chr01_RaGOO	15850001	18850000	0.0572	0.3734	15.31	20.94
chr01_RaGOO	15900001	18900000	0.0572	0.3724	15.35	20.98
chr01_RaGOO	15950001	18950000	0.0601	0.3686	16.32	21.95
chr01_RaGOO	16000001	19000000	0.0601	0.3767	15.97	21.6
chr01_RaGOO	16050001	19050000	0.064	0.385	16.63	22.26
chr01_RaGOO	16100001	19100000	0.064	0.3882	16.49	22.12
chr01_RaGOO	16150001	19150000	0.064	0.3882	16.49	22.12
chr01_RaGOO	16200001	19200000	0.064	0.3914	16.35	21.98
chr01_RaGOO	16250001	19250000	0.064	0.3909	16.38	22.01
chr01_RaGOO	16300001	19300000	0.0634	0.4002	15.84	21.47
chr01_RaGOO	16350001	19350000	0.0621	0.3965	15.67	21.3
chr01_RaGOO	16400001	19400000	0.0539	0.3894	13.85	19.48
chr01_RaGOO	16450001	19450000	0.0539	0.3925	13.74	19.37
chr01_RaGOO	16500001	19500000	0.0539	0.3915	13.77	19.4
chr01_RaGOO	16550001	19550000	0.0539	0.3958	13.62	19.25
chr01_RaGOO	16600001	19600000	0.0539	0.4093	13.17	18.8
chr01_RaGOO	16650001	19650000	0.0539	0.4128	13.06	18.69
chr01_RaGOO	16700001	19700000	0.0539	0.416	12.96	18.59
chr01_RaGOO	16750001	19750000	0.0539	0.4214	12.8	18.43
chr01_RaGOO	16800001	19800000	0.0539	0.4229	12.75	18.38
chr01_RaGOO	16850001	19850000	0.0539	0.4255	12.67	18.3
chr01_RaGOO	16900001	19900000	0.0539	0.4265	12.64	18.27
chr01_RaGOO	16950001	19950000	0.0592	0.4298	13.77	19.4
chr01_RaGOO	17000001	20000000	0.0552	0.4265	12.94	18.57
chr01_RaGOO	17050001	20050000	0.0552	0.4385	12.59	18.22
chr01_RaGOO	17100001	20100000	0.0552	0.4414	12.5	18.13
chr01_RaGOO	17150001	20150000	0.0514	0.4392	11.71	17.34
chr01_RaGOO	17200001	20200000	0.0495	0.4468	11.07	16.7
chr01_RaGOO	17250001	20250000	0.0446	0.4468	9.99	15.62
chr01_RaGOO	17300001	20300000	0.0394	0.4417	8.92	14.55
chr01_RaGOO	17350001	20350000	0.0394	0.4436	8.88	14.51
chr01_RaGOO	17400001	20400000	0.0458	0.448	10.22	15.85
chr01_RaGOO	17450001	20450000	0.0423	0.4525	9.34	14.97
chr01_RaGOO	17500001	20500000	0.0422	0.4516	9.34	14.97
chr01_RaGOO	17550001	20550000	0.0341	0.4431	7.7	13.33
chr01_RaGOO	17600001	20600000	0.0309	0.4297	7.19	12.82
chr01_RaGOO	17650001	20650000	0.0309	0.4242	7.29	12.92
chr01_RaGOO	17700001	20700000	0.0336	0.4269	7.86	13.49
chr01_RaGOO	17750001	20750000	0.0336	0.4261	7.88	13.51
chr01_RaGOO	17800001	20800000	0.0336	0.4158	8.07	13.7
chr01_RaGOO	17850001	20850000	0.0336	0.4169	8.05	13.68
chr01_RaGOO	17900001	20900000	0.0336	0.4219	7.96	13.59
chr01_RaGOO	17950001	20950000	0.0336	0.4242	7.91	13.54
chr01_RaGOO	18000001	21000000	0.0336	0.4209	7.97	13.6
chr01_RaGOO	18050001	21050000	0.0457	0.4222	10.82	16.45
chr01_RaGOO	18100001	21100000	0.0457	0.4267	10.71	16.34
chr01_RaGOO	18150001	21150000	0.0457	0.4288	10.66	16.29
chr01_RaGOO	18200001	21200000	0.0482	0.4366	11.05	16.68
chr01_RaGOO	18250001	21250000	0.0487	0.4414	11.03	16.66
chr01_RaGOO	18300001	21300000	0.0487	0.4459	10.92	16.55
chr01_RaGOO	18350001	21350000	0.0487	0.4497	10.83	16.46
chr01_RaGOO	18400001	21400000	0.0487	0.4587	10.62	16.25
chr01_RaGOO	18450001	21450000	0.0487	0.4691	10.38	16.01
chr01_RaGOO	18500001	21500000	0.052	0.477	10.91	16.54
chr01_RaGOO	18550001	21550000	0.0491	0.4695	10.47	16.1
chr01_RaGOO	18600001	21600000	0.0491	0.4637	10.6	16.23
chr01_RaGOO	18650001	21650000	0.048	0.4604	10.42	16.05
chr01_RaGOO	18700001	21700000	0.048	0.4555	10.53	16.16
chr01_RaGOO	18750001	21750000	0.048	0.4499	10.66	16.29
chr01_RaGOO	18800001	21800000	0.0487	0.4528	10.77	16.4
chr01_RaGOO	18850001	21850000	0.0534	0.4481	11.91	17.54
chr01_RaGOO	18900001	21900000	0.0534	0.4454	11.99	17.62
chr01_RaGOO	18950001	21950000	0.0504	0.4479	11.25	16.88
chr01_RaGOO	19000001	22000000	0.0504	0.4515	11.16	16.79
chr01_RaGOO	19050001	22050000	0.0465	0.4388	10.61	16.24
chr01_RaGOO	19100001	22100000	0.0465	0.4347	10.71	16.34
chr01_RaGOO	19150001	22150000	0.0465	0.4384	10.62	16.25
chr01_RaGOO	19200001	22200000	0.0465	0.4451	10.46	16.09
chr01_RaGOO	19250001	22250000	0.0505	0.4498	11.23	16.86
chr01_RaGOO	19300001	22300000	0.06	0.4515	13.29	18.92
chr01_RaGOO	19350001	22350000	0.061	0.4607	13.25	18.88
chr01_RaGOO	19400001	22400000	0.061	0.4706	12.97	18.6
chr01_RaGOO	19450001	22450000	0.0636	0.4747	13.41	19.04
chr01_RaGOO	19500001	22500000	0.0693	0.4795	14.44	20.07
chr01_RaGOO	19550001	22550000	0.0695	0.4823	14.41	20.04
chr01_RaGOO	19600001	22600000	0.0734	0.4835	15.18	20.81
chr01_RaGOO	19650001	22650000	0.0734	0.4875	15.05	20.68
chr01_RaGOO	19700001	22700000	0.0752	0.4954	15.19	20.82
chr01_RaGOO	19750001	22750000	0.0786	0.5002	15.72	21.35
chr01_RaGOO	19800001	22800000	0.0834	0.5067	16.46	22.09
chr01_RaGOO	19850001	22850000	0.0912	0.5159	17.68	23.31
chr01_RaGOO	19900001	22900000	0.0974	0.5178	18.82	24.45
chr01_RaGOO	19950001	22950000	0.0922	0.5137	17.95	23.58
chr01_RaGOO	20000001	23000000	0.0922	0.5135	17.95	23.58
chr01_RaGOO	20050001	23050000	0.0922	0.5008	18.4	24.03
chr01_RaGOO	20100001	23100000	0.0922	0.5002	18.43	24.06
chr01_RaGOO	20150001	23150000	0.0932	0.505	18.46	24.09
chr01_RaGOO	20200001	23200000	0.0932	0.5043	18.48	24.11
chr01_RaGOO	20250001	23250000	0.0932	0.5073	18.38	24.01
chr01_RaGOO	20300001	23300000	0.096	0.5162	18.59	24.22
chr01_RaGOO	20350001	23350000	0.096	0.5122	18.74	24.37
chr01_RaGOO	20400001	23400000	0.0896	0.5101	17.56	23.19
chr01_RaGOO	20450001	23450000	0.0896	0.5062	17.7	23.33
chr01_RaGOO	20500001	23500000	0.088	0.5101	17.26	22.89
chr01_RaGOO	20550001	23550000	0.088	0.5202	16.92	22.55
chr01_RaGOO	20600001	23600000	0.088	0.5281	16.67	22.3
chr01_RaGOO	20650001	23650000	0.0929	0.5326	17.45	23.08
chr01_RaGOO	20700001	23700000	0.0903	0.5418	16.66	22.29
chr01_RaGOO	20750001	23750000	0.093	0.5527	16.83	22.46
chr01_RaGOO	20800001	23800000	0.093	0.5664	16.42	22.05
chr01_RaGOO	20850001	23850000	0.093	0.5719	16.26	21.89
chr01_RaGOO	20900001	23900000	0.093	0.5773	16.11	21.74
chr01_RaGOO	20950001	23950000	0.093	0.5721	16.26	21.89
chr01_RaGOO	21000001	24000000	0.0958	0.5741	16.68	22.31
chr01_RaGOO	21050001	24050000	0.0836	0.5709	14.65	20.28
chr01_RaGOO	21100001	24100000	0.0836	0.574	14.57	20.2
chr01_RaGOO	21150001	24150000	0.0872	0.5797	15.04	20.67
chr01_RaGOO	21200001	24200000	0.0854	0.5738	14.88	20.51
chr01_RaGOO	21250001	24250000	0.0829	0.5714	14.5	20.13
chr01_RaGOO	21300001	24300000	0.0829	0.567	14.61	20.24
chr01_RaGOO	21350001	24350000	0.0829	0.5676	14.6	20.23
chr01_RaGOO	21400001	24400000	0.0829	0.5721	14.49	20.12
chr01_RaGOO	21450001	24450000	0.0829	0.5727	14.47	20.1
chr01_RaGOO	21500001	24500000	0.0802	0.5716	14.03	19.66
chr01_RaGOO	21550001	24550000	0.0859	0.5768	14.89	20.52
chr01_RaGOO	21600001	24600000	0.0947	0.5889	16.08	21.71
chr01_RaGOO	21650001	24650000	0.092	0.601	15.31	20.94
chr01_RaGOO	21700001	24700000	0.092	0.6084	15.12	20.75
chr01_RaGOO	21750001	24750000	0.092	0.6112	15.05	20.68
chr01_RaGOO	21800001	24800000	0.0892	0.6067	14.7	20.33
chr01_RaGOO	21850001	24850000	0.0845	0.6104	13.85	19.48
chr01_RaGOO	21900001	24900000	0.0845	0.6178	13.68	19.31
chr01_RaGOO	21950001	24950000	0.0845	0.6199	13.64	19.27
chr01_RaGOO	22000001	25000000	0.0845	0.6131	13.79	19.42
chr01_RaGOO	22050001	25050000	0.0845	0.623	13.57	19.2
chr01_RaGOO	22100001	25100000	0.0875	0.6312	13.86	19.49
chr01_RaGOO	22150001	25150000	0.0934	0.6262	14.91	20.54
chr01_RaGOO	22200001	25200000	0.0934	0.628	14.87	20.5
chr01_RaGOO	22250001	25250000	0.0924	0.6315	14.63	20.26
chr01_RaGOO	22300001	25300000	0.091	0.6308	14.42	20.05
chr01_RaGOO	22350001	25350000	0.0899	0.6274	14.33	19.96
chr01_RaGOO	22400001	25400000	0.0899	0.6233	14.43	20.06
chr01_RaGOO	22450001	25450000	0.0873	0.6183	14.12	19.75
chr01_RaGOO	22500001	25500000	0.0817	0.6129	13.33	18.96
chr01_RaGOO	22550001	25550000	0.0815	0.6123	13.31	18.94
chr01_RaGOO	22600001	25600000	0.0799	0.6095	13.1	18.73
chr01_RaGOO	22650001	25650000	0.0799	0.6068	13.16	18.79
chr01_RaGOO	22700001	25700000	0.078	0.5967	13.07	18.7
chr01_RaGOO	22750001	25750000	0.0746	0.6005	12.43	18.06
chr01_RaGOO	22800001	25800000	0.0698	0.5963	11.71	17.34
chr01_RaGOO	22850001	25850000	0.0621	0.597	10.39	16.02
chr01_RaGOO	22900001	25900000	0.0558	0.6004	9.3	14.93
chr01_RaGOO	22950001	25950000	0.0558	0.6068	9.2	14.83
chr01_RaGOO	23000001	26000000	0.0558	0.6067	9.2	14.83
chr01_RaGOO	23050001	26050000	0.0558	0.6127	9.11	14.74
chr01_RaGOO	23100001	26100000	0.0585	0.6149	9.51	15.14
chr01_RaGOO	23150001	26150000	0.0574	0.6145	9.34	14.97
chr01_RaGOO	23200001	26200000	0.0628	0.6057	10.38	16.01
chr01_RaGOO	23250001	26250000	0.0657	0.6034	10.89	16.52
chr01_RaGOO	23300001	26300000	0.0629	0.5969	10.55	16.18
chr01_RaGOO	23350001	26350000	0.0629	0.5955	10.57	16.2
chr01_RaGOO	23400001	26400000	0.0629	0.5992	10.51	16.14
chr01_RaGOO	23450001	26450000	0.0649	0.5959	10.89	16.52
chr01_RaGOO	23500001	26500000	0.0649	0.5915	10.97	16.6
chr01_RaGOO	23550001	26550000	0.0649	0.5942	10.92	16.55
chr01_RaGOO	23600001	26600000	0.0649	0.5871	11.06	16.69
chr01_RaGOO	23650001	26650000	0.06	0.5785	10.37	16
chr01_RaGOO	23700001	26700000	0.06	0.5632	10.66	16.29
chr01_RaGOO	23750001	26750000	0.0573	0.548	10.45	16.08
chr01_RaGOO	23800001	26800000	0.0573	0.5325	10.75	16.38
chr01_RaGOO	23850001	26850000	0.0573	0.5235	10.94	16.57
chr01_RaGOO	23900001	26900000	0.0573	0.5254	10.9	16.53
chr01_RaGOO	23950001	26950000	0.06	0.529	11.34	16.97
chr01_RaGOO	24000001	27000000	0.0572	0.5266	10.87	16.5
chr01_RaGOO	24050001	27050000	0.0595	0.5273	11.28	16.91
chr01_RaGOO	24100001	27100000	0.0595	0.5243	11.34	16.97
chr01_RaGOO	24150001	27150000	0.0559	0.5206	10.74	16.37
chr01_RaGOO	24200001	27200000	0.0552	0.52	10.61	16.24
chr01_RaGOO	24250001	27250000	0.0552	0.5201	10.61	16.24
chr01_RaGOO	24300001	27300000	0.0586	0.5231	11.19	16.82
chr01_RaGOO	24350001	27350000	0.0586	0.5215	11.23	16.86
chr01_RaGOO	24400001	27400000	0.0586	0.522	11.22	16.85
chr01_RaGOO	24450001	27450000	0.0586	0.5239	11.18	16.81
chr01_RaGOO	24500001	27500000	0.0579	0.5224	11.08	16.71
chr01_RaGOO	24550001	27550000	0.0522	0.5193	10.06	15.69
chr01_RaGOO	24600001	27600000	0.0434	0.5114	8.48	14.11
chr01_RaGOO	24650001	27650000	0.0443	0.4996	8.87	14.5
chr01_RaGOO	24700001	27700000	0.0455	0.4902	9.29	14.92
chr01_RaGOO	24750001	27750000	0.0479	0.4895	9.78	15.41
chr01_RaGOO	24800001	27800000	0.0543	0.487	11.15	16.78
chr01_RaGOO	24850001	27850000	0.0543	0.4841	11.21	16.84
chr01_RaGOO	24900001	27900000	0.0543	0.4802	11.3	16.93
chr01_RaGOO	24950001	27950000	0.0543	0.4881	11.12	16.75
chr01_RaGOO	25000001	28000000	0.0543	0.4885	11.11	16.74
chr01_RaGOO	25050001	28050000	0.0543	0.4785	11.34	16.97
chr01_RaGOO	25100001	28100000	0.0513	0.4695	10.93	16.56
chr01_RaGOO	25150001	28150000	0.0454	0.468	9.71	15.34
chr01_RaGOO	25200001	28200000	0.0454	0.4575	9.93	15.56
chr01_RaGOO	25250001	28250000	0.0424	0.4519	9.38	15.01
chr01_RaGOO	25300001	28300000	0.0395	0.448	8.83	14.46
chr01_RaGOO	25350001	28350000	0.0395	0.4439	8.91	14.54
chr01_RaGOO	25400001	28400000	0.0395	0.4438	8.91	14.54
chr01_RaGOO	25450001	28450000	0.0395	0.4492	8.81	14.44
chr01_RaGOO	25500001	28500000	0.0395	0.452	8.75	14.38
chr01_RaGOO	25550001	28550000	0.0395	0.4488	8.81	14.44
chr01_RaGOO	25600001	28600000	0.0373	0.4459	8.36	13.99
chr01_RaGOO	25650001	28650000	0.0373	0.438	8.51	14.14
chr01_RaGOO	25700001	28700000	0.0373	0.4474	8.33	13.96
chr01_RaGOO	25750001	28750000	0.0373	0.4391	8.48	14.11
chr01_RaGOO	25800001	28800000	0.0373	0.4294	8.68	14.31
chr01_RaGOO	25850001	28850000	0.0373	0.4173	8.93	14.56
chr01_RaGOO	25900001	28900000	0.0373	0.4103	9.08	14.71
chr01_RaGOO	25950001	28950000	0.0373	0.4028	9.25	14.88
chr01_RaGOO	26000001	29000000	0.0405	0.4052	9.98	15.61
chr01_RaGOO	26050001	29050000	0.0405	0.4052	9.98	15.61
chr01_RaGOO	26100001	29100000	0.0378	0.3988	9.48	15.11
chr01_RaGOO	26150001	29150000	0.0378	0.3884	9.73	15.36
chr01_RaGOO	26200001	29200000	0.0324	0.3841	8.43	14.06
chr01_RaGOO	26250001	29250000	0.0295	0.3813	7.74	13.37
chr01_RaGOO	26300001	29300000	0.0295	0.3777	7.82	13.45
chr01_RaGOO	26350001	29350000	0.0295	0.3806	7.76	13.39
chr01_RaGOO	26400001	29400000	0.0295	0.3764	7.85	13.48
chr01_RaGOO	26450001	29450000	0.0332	0.377	8.82	14.45
chr01_RaGOO	26500001	29500000	0.0332	0.3822	8.7	14.33
chr01_RaGOO	26550001	29550000	0.0332	0.3689	9.01	14.64
chr01_RaGOO	26600001	29600000	0.0332	0.3689	9.01	14.64
chr01_RaGOO	26650001	29650000	0.0332	0.3689	9.01	14.64
chr01_RaGOO	26700001	29700000	0.0332	0.3689	9.01	14.64
chr01_RaGOO	26750001	29750000	0.0332	0.3743	8.88	14.51
chr01_RaGOO	26800001	29800000	0.0332	0.3854	8.62	14.25
chr01_RaGOO	26850001	29850000	0.0332	0.3884	8.56	14.19
chr01_RaGOO	26900001	29900000	0.0362	0.3842	9.41	15.04
chr01_RaGOO	26950001	29950000	0.0335	0.3813	8.77	14.4
chr01_RaGOO	27000001	30000000	0.0335	0.3827	8.74	14.37
chr01_RaGOO	27050001	30050000	0.0325	0.3809	8.52	14.15
chr01_RaGOO	27100001	30100000	0.0325	0.377	8.61	14.24
chr01_RaGOO	27150001	30150000	0.0325	0.3669	8.85	14.48
chr01_RaGOO	27200001	30200000	0.0384	0.3682	10.42	16.05
chr01_RaGOO	27250001	30250000	0.0384	0.3698	10.38	16.01
chr01_RaGOO	27300001	30300000	0.035	0.372	9.4	15.03
chr01_RaGOO	27350001	30350000	0.035	0.3669	9.53	15.16
chr01_RaGOO	27400001	30400000	0.035	0.3574	9.79	15.42
chr01_RaGOO	27450001	30450000	0.035	0.3545	9.87	15.5
chr01_RaGOO	27500001	30500000	0.0385	0.3511	10.97	16.6
chr01_RaGOO	27550001	30550000	0.0385	0.3527	10.92	16.55
chr01_RaGOO	27600001	30600000	0.0385	0.3517	10.95	16.58
chr01_RaGOO	27650001	30650000	0.0488	0.3585	13.62	19.25
chr01_RaGOO	27700001	30700000	0.0476	0.359	13.25	18.88
chr01_RaGOO	27750001	30750000	0.0452	0.3674	12.31	17.94
chr01_RaGOO	27800001	30800000	0.0388	0.3743	10.37	16
chr01_RaGOO	27850001	30850000	0.0388	0.3805	10.2	15.83
chr01_RaGOO	27900001	30900000	0.0388	0.3801	10.21	15.84
chr01_RaGOO	27950001	30950000	0.0388	0.373	10.41	16.04
chr01_RaGOO	28000001	31000000	0.0388	0.3781	10.27	15.9
chr01_RaGOO	28050001	31050000	0.0388	0.3781	10.27	15.9
chr01_RaGOO	28100001	31100000	0.0405	0.3799	10.67	16.3
chr01_RaGOO	28150001	31150000	0.0405	0.3882	10.44	16.07
chr01_RaGOO	28200001	31200000	0.0405	0.3915	10.35	15.98
chr01_RaGOO	28250001	31250000	0.0405	0.3906	10.37	16
chr01_RaGOO	28300001	31300000	0.0354	0.391	9.05	14.68
chr01_RaGOO	28350001	31350000	0.0453	0.3963	11.44	17.07
chr01_RaGOO	28400001	31400000	0.0493	0.3897	12.64	18.27
chr01_RaGOO	28450001	31450000	0.0493	0.3818	12.9	18.53
chr01_RaGOO	28500001	31500000	0.0493	0.3749	13.14	18.77
chr01_RaGOO	28550001	31550000	0.0542	0.3791	14.29	19.92
chr01_RaGOO	28600001	31600000	0.0542	0.3771	14.37	20
chr01_RaGOO	28650001	31650000	0.0562	0.3805	14.78	20.41
chr01_RaGOO	28700001	31700000	0.0562	0.3789	14.84	20.47
chr01_RaGOO	28750001	31750000	0.0562	0.3852	14.6	20.23
chr01_RaGOO	28800001	31800000	0.0562	0.3935	14.29	19.92
chr01_RaGOO	28850001	31850000	0.0562	0.4021	13.98	19.61
chr01_RaGOO	28900001	31900000	0.0562	0.398	14.13	19.76
chr01_RaGOO	28950001	31950000	0.0562	0.4025	13.97	19.6
chr01_RaGOO	29000001	32000000	0.0548	0.3996	13.72	19.35
chr01_RaGOO	29050001	32050000	0.0548	0.3986	13.76	19.39
chr01_RaGOO	29100001	32100000	0.0548	0.4024	13.62	19.25
chr01_RaGOO	29150001	32150000	0.0607	0.4133	14.68	20.31
chr01_RaGOO	29200001	32200000	0.0607	0.4214	14.4	20.03
chr01_RaGOO	29250001	32250000	0.0607	0.4189	14.48	20.11
chr01_RaGOO	29300001	32300000	0.0665	0.4264	15.6	21.23
chr01_RaGOO	29350001	32350000	0.0724	0.4269	16.96	22.59
chr01_RaGOO	29400001	32400000	0.0724	0.4254	17.02	22.65
chr01_RaGOO	29450001	32450000	0.0667	0.4279	15.6	21.23
chr01_RaGOO	29500001	32500000	0.0667	0.4296	15.53	21.16
chr01_RaGOO	29550001	32550000	0.0667	0.434	15.38	21.01
chr01_RaGOO	29600001	32600000	0.0702	0.4411	15.91	21.54
chr01_RaGOO	29650001	32650000	0.0702	0.4471	15.7	21.33
chr01_RaGOO	29700001	32700000	0.0815	0.4573	17.83	23.46
chr01_RaGOO	29750001	32750000	0.0838	0.4564	18.35	23.98
chr01_RaGOO	29800001	32800000	0.0897	0.4558	19.69	25.32
chr01_RaGOO	29850001	32850000	0.0965	0.4551	21.21	26.84
chr01_RaGOO	29900001	32900000	0.0936	0.4553	20.56	26.19
chr01_RaGOO	29950001	32950000	0.0936	0.4577	20.45	26.08
chr01_RaGOO	30000001	33000000	0.0936	0.4608	20.31	25.94
chr01_RaGOO	30050001	33050000	0.0962	0.4663	20.64	26.27
chr01_RaGOO	30100001	33100000	0.1099	0.4751	23.14	28.77
chr01_RaGOO	30150001	33150000	0.1197	0.4839	24.73	30.36
chr01_RaGOO	30200001	33200000	0.115	0.4816	23.87	29.5
chr01_RaGOO	30250001	33250000	0.115	0.48	23.96	29.59
chr01_RaGOO	30300001	33300000	0.115	0.4734	24.29	29.92
chr01_RaGOO	30350001	33350000	0.115	0.4724	24.34	29.97
chr01_RaGOO	30400001	33400000	0.115	0.4733	24.29	29.92
chr01_RaGOO	30450001	33450000	0.1236	0.4697	26.31	31.94
chr01_RaGOO	30500001	33500000	0.12	0.4664	25.74	31.37
chr01_RaGOO	30550001	33550000	0.12	0.4598	26.11	31.74
chr01_RaGOO	30600001	33600000	0.12	0.4584	26.19	31.82
chr01_RaGOO	30650001	33650000	0.1089	0.4529	24.04	29.67
chr01_RaGOO	30700001	33700000	0.1097	0.4595	23.87	29.5
chr01_RaGOO	30750001	33750000	0.1129	0.4534	24.91	30.54
chr01_RaGOO	30800001	33800000	0.12	0.4486	26.75	32.38
chr01_RaGOO	30850001	33850000	0.1216	0.4482	27.13	32.76
chr01_RaGOO	30900001	33900000	0.1249	0.4469	27.94	33.57
chr01_RaGOO	30950001	33950000	0.1249	0.442	28.25	33.88
chr01_RaGOO	31000001	34000000	0.1249	0.4348	28.72	34.35
chr01_RaGOO	31050001	34050000	0.1303	0.4398	29.63	35.26
chr01_RaGOO	31100001	34100000	0.1318	0.4462	29.54	35.17
chr01_RaGOO	31150001	34150000	0.1371	0.4435	30.91	36.54
chr01_RaGOO	31200001	34200000	0.1374	0.4423	31.06	36.69
chr01_RaGOO	31250001	34250000	0.1374	0.4474	30.7	36.33
chr01_RaGOO	31300001	34300000	0.1374	0.4504	30.5	36.13
chr01_RaGOO	31350001	34350000	0.1326	0.4483	29.58	35.21
chr01_RaGOO	31400001	34400000	0.1304	0.4481	29.09	34.72
chr01_RaGOO	31450001	34450000	0.1304	0.4509	28.91	34.54
chr01_RaGOO	31500001	34500000	0.1402	0.4572	30.66	36.29
chr01_RaGOO	31550001	34550000	0.1352	0.4538	29.8	35.43
chr01_RaGOO	31600001	34600000	0.1352	0.4598	29.41	35.04
chr01_RaGOO	31650001	34650000	0.1332	0.4629	28.77	34.4
chr01_RaGOO	31700001	34700000	0.1332	0.4571	29.14	34.77
chr01_RaGOO	31750001	34750000	0.1332	0.451	29.53	35.16
chr01_RaGOO	31800001	34800000	0.1332	0.4506	29.56	35.19
chr01_RaGOO	31850001	34850000	0.1332	0.4539	29.35	34.98
chr01_RaGOO	31900001	34900000	0.1332	0.4578	29.09	34.72
chr01_RaGOO	31950001	34950000	0.1332	0.4542	29.32	34.95
chr01_RaGOO	32000001	35000000	0.1314	0.4497	29.22	34.85
chr01_RaGOO	32050001	35050000	0.1314	0.4497	29.22	34.85
chr01_RaGOO	32100001	35100000	0.1314	0.45	29.2	34.83
chr01_RaGOO	32150001	35150000	0.1367	0.4484	30.49	36.12
chr01_RaGOO	32200001	35200000	0.1409	0.4445	31.71	37.34
chr01_RaGOO	32250001	35250000	0.1422	0.4483	31.73	37.36
chr01_RaGOO	32300001	35300000	0.1364	0.4398	31.01	36.64
chr01_RaGOO	32350001	35350000	0.1322	0.4374	30.22	35.85
chr01_RaGOO	32400001	35400000	0.1342	0.4345	30.89	36.52
chr01_RaGOO	32450001	35450000	0.1342	0.4312	31.12	36.75
chr01_RaGOO	32500001	35500000	0.1357	0.4236	32.02	37.65
chr01_RaGOO	32550001	35550000	0.1402	0.43	32.6	38.23
chr01_RaGOO	32600001	35600000	0.1368	0.4306	31.77	37.4
chr01_RaGOO	32650001	35650000	0.1368	0.4273	32.01	37.64
chr01_RaGOO	32700001	35700000	0.1278	0.4205	30.4	36.03
chr01_RaGOO	32750001	35750000	0.1326	0.4283	30.97	36.6
chr01_RaGOO	32800001	35800000	0.1267	0.4325	29.28	34.91
chr01_RaGOO	32850001	35850000	0.1199	0.4305	27.84	33.47
chr01_RaGOO	32900001	35900000	0.1222	0.4275	28.59	34.22
chr01_RaGOO	32950001	35950000	0.1222	0.4249	28.76	34.39
chr01_RaGOO	33000001	36000000	0.1242	0.4189	29.65	35.28
chr01_RaGOO	33050001	36050000	0.125	0.4208	29.71	35.34
chr01_RaGOO	33100001	36100000	0.1113	0.4194	26.53	32.16
chr01_RaGOO	33150001	36150000	0.1016	0.4155	24.45	30.08
chr01_RaGOO	33200001	36200000	0.1003	0.4128	24.31	29.94
chr01_RaGOO	33250001	36250000	0.1003	0.4118	24.36	29.99
chr01_RaGOO	33300001	36300000	0.1038	0.4207	24.68	30.31
chr01_RaGOO	33350001	36350000	0.1077	0.4247	25.35	30.98
chr01_RaGOO	33400001	36400000	0.1077	0.4283	25.14	30.77
chr01_RaGOO	33450001	36450000	0.0991	0.4228	23.43	29.06
chr01_RaGOO	33500001	36500000	0.0991	0.4247	23.33	28.96
chr01_RaGOO	33550001	36550000	0.0991	0.4287	23.11	28.74
chr01_RaGOO	33600001	36600000	0.0991	0.4323	22.92	28.55
chr01_RaGOO	33650001	36650000	0.0991	0.4355	22.75	28.38
chr01_RaGOO	33700001	36700000	0.0986	0.4293	22.98	28.61
chr01_RaGOO	33750001	36750000	0.1043	0.4288	24.32	29.95
chr01_RaGOO	33800001	36800000	0.0993	0.4284	23.19	28.82
chr01_RaGOO	33850001	36850000	0.0983	0.4245	23.16	28.79
chr01_RaGOO	33900001	36900000	0.101	0.4284	23.59	29.22
chr01_RaGOO	33950001	36950000	0.101	0.4302	23.49	29.12
chr01_RaGOO	34000001	37000000	0.101	0.4355	23.2	28.83
chr01_RaGOO	34050001	37050000	0.0978	0.4364	22.4	28.03
chr01_RaGOO	34100001	37100000	0.0946	0.4347	21.75	27.38
chr01_RaGOO	34150001	37150000	0.0938	0.4335	21.65	27.28
chr01_RaGOO	34200001	37200000	0.0936	0.4339	21.56	27.19
chr01_RaGOO	34250001	37250000	0.0936	0.437	21.41	27.04
chr01_RaGOO	34300001	37300000	0.0936	0.4323	21.64	27.27
chr01_RaGOO	34350001	37350000	0.0884	0.4276	20.67	26.3
chr01_RaGOO	34400001	37400000	0.0884	0.4321	20.45	26.08
chr01_RaGOO	34450001	37450000	0.0884	0.4312	20.49	26.12
chr01_RaGOO	34500001	37500000	0.0786	0.4241	18.52	24.15
chr01_RaGOO	34550001	37550000	0.0786	0.4234	18.56	24.19
chr01_RaGOO	34600001	37600000	0.0786	0.4173	18.83	24.46
chr01_RaGOO	34650001	37650000	0.0839	0.4139	20.26	25.89
chr01_RaGOO	34700001	37700000	0.0839	0.4117	20.37	26
chr01_RaGOO	34750001	37750000	0.0839	0.4078	20.56	26.19
chr01_RaGOO	34800001	37800000	0.0839	0.4055	20.68	26.31
chr01_RaGOO	34850001	37850000	0.0946	0.4027	23.49	29.12
chr01_RaGOO	34900001	37900000	0.0992	0.4101	24.18	29.81
chr01_RaGOO	34950001	37950000	0.0992	0.4103	24.17	29.8
chr01_RaGOO	35000001	38000000	0.0992	0.4177	23.74	29.37
chr01_RaGOO	35050001	38050000	0.1043	0.4185	24.93	30.56
chr01_RaGOO	35100001	38100000	0.1073	0.4161	25.79	31.42
chr01_RaGOO	35150001	38150000	0.0962	0.4119	23.35	28.98
chr01_RaGOO	35200001	38200000	0.0919	0.4131	22.26	27.89
chr01_RaGOO	35250001	38250000	0.0906	0.411	22.05	27.68
chr01_RaGOO	35300001	38300000	0.0908	0.4132	21.99	27.62
chr01_RaGOO	35350001	38350000	0.0996	0.4183	23.81	29.44
chr01_RaGOO	35400001	38400000	0.0976	0.4167	23.41	29.04
chr01_RaGOO	35450001	38450000	0.0976	0.4149	23.51	29.14
chr01_RaGOO	35500001	38500000	0.0961	0.4145	23.18	28.81
chr01_RaGOO	35550001	38550000	0.0915	0.4053	22.59	28.22
chr01_RaGOO	35600001	38600000	0.0944	0.3991	23.66	29.29
chr01_RaGOO	35650001	38650000	0.0944	0.4049	23.32	28.95
chr01_RaGOO	35700001	38700000	0.0921	0.4081	22.55	28.18
chr01_RaGOO	35750001	38750000	0.085	0.4013	21.18	26.81
chr01_RaGOO	35800001	38800000	0.085	0.3927	21.64	27.27
chr01_RaGOO	35850001	38850000	0.085	0.3952	21.51	27.14
chr01_RaGOO	35900001	38900000	0.0827	0.396	20.87	26.5
chr01_RaGOO	35950001	38950000	0.0827	0.3957	20.89	26.52
chr01_RaGOO	36000001	39000000	0.0806	0.3963	20.35	25.98
chr01_RaGOO	36050001	39050000	0.076	0.3848	19.75	25.38
chr01_RaGOO	36100001	39100000	0.076	0.3778	20.12	25.75
chr01_RaGOO	36150001	39150000	0.076	0.3759	20.22	25.85
chr01_RaGOO	36200001	39200000	0.076	0.3706	20.51	26.14
chr01_RaGOO	36250001	39250000	0.076	0.3642	20.86	26.49
chr01_RaGOO	36300001	39300000	0.0725	0.3567	20.33	25.96
chr01_RaGOO	36350001	39350000	0.0687	0.3521	19.5	25.13
chr01_RaGOO	36400001	39400000	0.0687	0.3429	20.02	25.65
chr01_RaGOO	36450001	39450000	0.0687	0.3423	20.06	25.69
chr01_RaGOO	36500001	39500000	0.0687	0.339	20.26	25.89
chr01_RaGOO	36550001	39550000	0.0687	0.3352	20.49	26.12
chr01_RaGOO	36600001	39600000	0.0687	0.3303	20.79	26.42
chr01_RaGOO	36650001	39650000	0.0687	0.3243	21.17	26.8
chr01_RaGOO	36700001	39700000	0.0683	0.3234	21.11	26.74
chr01_RaGOO	36750001	39750000	0.0602	0.319	18.87	24.5
chr01_RaGOO	36800001	39800000	0.0606	0.316	19.2	24.83
chr01_RaGOO	36850001	39850000	0.0659	0.3148	20.92	26.55
chr01_RaGOO	36900001	39900000	0.0598	0.3148	19.01	24.64
chr01_RaGOO	36950001	39950000	0.0598	0.3106	19.27	24.9
chr01_RaGOO	37000001	40000000	0.0598	0.3056	19.58	25.21
chr01_RaGOO	37050001	40050000	0.0577	0.3008	19.18	24.81
chr01_RaGOO	37100001	40100000	0.0577	0.2954	19.54	25.17
chr01_RaGOO	37150001	40150000	0.0531	0.2865	18.55	24.18
chr01_RaGOO	37200001	40200000	0.0531	0.2845	18.68	24.31
chr01_RaGOO	37250001	40250000	0.0531	0.2709	19.62	25.25
chr01_RaGOO	37300001	40300000	0.0531	0.2668	19.92	25.55
chr01_RaGOO	37350001	40350000	0.0531	0.264	20.13	25.76
chr01_RaGOO	37400001	40400000	0.0514	0.2598	19.8	25.43
chr01_RaGOO	37450001	40450000	0.0514	0.2547	20.2	25.83
chr01_RaGOO	37500001	40500000	0.0514	0.254	20.25	25.88
chr01_RaGOO	37550001	40550000	0.0514	0.2509	20.5	26.13
chr01_RaGOO	37600001	40600000	0.0514	0.2442	21.06	26.69
chr01_RaGOO	37650001	40650000	0.0461	0.2428	19	24.63
chr01_RaGOO	37700001	40700000	0.0461	0.2413	19.12	24.75
chr01_RaGOO	37750001	40750000	0.0461	0.241	19.15	24.78
chr01_RaGOO	37800001	40800000	0.0461	0.2366	19.5	25.13
chr01_RaGOO	37850001	40850000	0.0354	0.2297	15.41	21.04
chr01_RaGOO	37900001	40900000	0.0308	0.2178	14.16	19.79
chr01_RaGOO	37950001	40950000	0.0308	0.2148	14.36	19.99
chr01_RaGOO	38000001	41000000	0.0308	0.2073	14.88	20.51
chr01_RaGOO	38050001	41050000	0.0257	0.2036	12.6	18.23
chr01_RaGOO	38100001	41100000	0.0227	0.2024	11.21	16.84
chr01_RaGOO	38150001	41150000	0.0227	0.1996	11.37	17
chr01_RaGOO	38200001	41200000	0.0227	0.1972	11.51	17.14
chr01_RaGOO	38250001	41250000	0.0227	0.1975	11.49	17.12
chr01_RaGOO	38300001	41300000	0.0225	0.1972	11.4	17.03
chr01_RaGOO	38350001	41350000	0.0121	0.1894	6.38	12.01
chr01_RaGOO	38400001	41400000	0.0121	0.1891	6.39	12.02
chr01_RaGOO	38450001	41450000	0.0121	0.1887	6.4	12.03
chr01_RaGOO	38500001	41500000	0.0121	0.1844	6.55	12.18
chr01_RaGOO	38550001	41550000	0.0121	0.1841	6.56	12.19
chr01_RaGOO	38600001	41600000	0.0092	0.1807	5.07	10.7
chr01_RaGOO	38650001	41650000	0.0092	0.1733	5.29	10.92
chr01_RaGOO	38700001	41700000	0.0152	0.173	8.76	14.39
chr01_RaGOO	38750001	41750000	0.0152	0.1688	8.98	14.61
chr01_RaGOO	38800001	41800000	0.0152	0.1635	9.27	14.9
chr01_RaGOO	38850001	41850000	0.0152	0.1546	9.8	15.43
chr01_RaGOO	38900001	41900000	0.0152	0.1502	10.09	15.72
chr01_RaGOO	38950001	41950000	0.0152	0.1469	10.31	15.94
chr01_RaGOO	39000001	42000000	0.0152	0.1489	10.18	15.81
chr01_RaGOO	39050001	42050000	0.0152	0.1546	9.8	15.43
chr01_RaGOO	39100001	42100000	0.0152	0.1588	9.54	15.17
chr01_RaGOO	39150001	42150000	0.0152	0.1577	9.61	15.24
chr01_RaGOO	39200001	42200000	0.0152	0.1576	9.61	15.24
chr01_RaGOO	39250001	42250000	0.0152	0.1577	9.61	15.24
chr01_RaGOO	39300001	42300000	0.0152	0.153	9.9	15.53
chr01_RaGOO	39350001	42350000	0.0152	0.1503	10.08	15.71
chr01_RaGOO	39400001	42400000	0.0152	0.1509	10.04	15.67
chr01_RaGOO	39450001	42450000	0.0243	0.155	15.69	21.32
chr01_RaGOO	39500001	42500000	0.0288	0.1646	17.49	23.12
chr01_RaGOO	39550001	42550000	0.0343	0.1716	19.98	25.61
chr01_RaGOO	39600001	42600000	0.0348	0.172	20.23	25.86
chr01_RaGOO	39650001	42650000	0.0348	0.1696	20.53	26.16
chr01_RaGOO	39700001	42700000	0.0348	0.166	20.97	26.6
chr01_RaGOO	39750001	42750000	0.034	0.1619	21.01	26.64
chr01_RaGOO	39800001	42800000	0.0314	0.1596	19.68	25.31
chr01_RaGOO	39850001	42850000	0.0274	0.1559	17.59	23.22
chr01_RaGOO	39900001	42900000	0.0274	0.1491	18.4	24.03
chr01_RaGOO	39950001	42950000	0.0274	0.1494	18.36	23.99
chr01_RaGOO	40000001	43000000	0.0274	0.1491	18.39	24.02
chr01_RaGOO	40050001	43050000	0.0274	0.1483	18.49	24.12
chr01_RaGOO	40100001	43100000	0.03	0.1495	20.07	25.7
chr01_RaGOO	40150001	43150000	0.03	0.1479	20.29	25.92
chr01_RaGOO	40200001	43200000	0.03	0.1503	19.97	25.6
chr01_RaGOO	40250001	43250000	0.03	0.15	20.01	25.64
chr01_RaGOO	40300001	43300000	0.03	0.1485	20.21	25.84
chr01_RaGOO	40350001	43350000	0.03	0.1497	20.05	25.68
chr01_RaGOO	40400001	43400000	0.03	0.1454	20.63	26.26
chr01_RaGOO	40450001	43450000	0.03	0.1471	20.4	26.03
chr01_RaGOO	40500001	43500000	0.03	0.1471	20.4	26.03
chr01_RaGOO	40550001	43550000	0.03	0.1467	20.46	26.09
chr01_RaGOO	40600001	43600000	0.03	0.1461	20.54	26.17
chr01_RaGOO	40650001	43650000	0.03	0.145	20.7	26.33
chr01_RaGOO	40700001	43700000	0.03	0.1449	20.7	26.33
chr01_RaGOO	40750001	43750000	0.03	0.1433	20.94	26.57
chr01_RaGOO	40800001	43800000	0.03	0.1448	20.72	26.35
chr01_RaGOO	40850001	43850000	0.03	0.1459	20.57	26.2
chr01_RaGOO	40900001	43900000	0.03	0.1455	20.62	26.25
chr01_RaGOO	40950001	43950000	0.03	0.1438	20.86	26.49
chr01_RaGOO	41000001	44000000	0.03	0.1432	20.96	26.59
chr01_RaGOO	41050001	44050000	0.03	0.1412	21.25	26.88
chr01_RaGOO	41100001	44100000	0.03	0.1395	21.51	27.14
chr01_RaGOO	41150001	44150000	0.03	0.1375	21.82	27.45
chr01_RaGOO	41200001	44200000	0.03	0.1351	22.2	27.83
chr01_RaGOO	41250001	44250000	0.03	0.1327	22.62	28.25
chr01_RaGOO	41300001	44300000	0.03	0.1298	23.12	28.75
chr01_RaGOO	41350001	44350000	0.03	0.1283	23.39	29.02
chr01_RaGOO	41400001	44400000	0.03	0.1264	23.75	29.38
chr01_RaGOO	41450001	44450000	0.03	0.1251	23.99	29.62
chr01_RaGOO	41500001	44500000	0.03	0.1242	24.16	29.79
chr01_RaGOO	41550001	44550000	0.03	0.1225	24.5	30.13
chr01_RaGOO	41600001	44600000	0.03	0.1226	24.47	30.1
chr01_RaGOO	41650001	44650000	0.03	0.1224	24.51	30.14
chr01_RaGOO	41700001	44700000	0.024	0.1168	20.56	26.19
chr01_RaGOO	41750001	44750000	0.024	0.1163	20.65	26.28
chr01_RaGOO	41800001	44800000	0.024	0.116	20.71	26.34
chr01_RaGOO	41850001	44850000	0.024	0.1161	20.69	26.32
chr01_RaGOO	41900001	44900000	0.024	0.1149	20.91	26.54
chr01_RaGOO	41950001	44950000	0.024	0.1128	21.3	26.93
chr01_RaGOO	42000001	45000000	0.024	0.1058	22.71	28.34
chr01_RaGOO	42050001	45050000	0.024	0.1005	23.9	29.53
chr01_RaGOO	42100001	45100000	0.024	0.0951	25.27	30.9
chr01_RaGOO	42150001	45150000	0.024	0.0937	25.64	31.27
chr01_RaGOO	42200001	45200000	0.024	0.0937	25.64	31.27
chr01_RaGOO	42250001	45250000	0.024	0.0927	25.91	31.54
chr01_RaGOO	42300001	45300000	0.024	0.0919	26.15	31.78
chr01_RaGOO	42350001	45350000	0.024	0.0921	26.08	31.71
chr01_RaGOO	42400001	45400000	0.024	0.0958	25.06	30.69
chr01_RaGOO	42450001	45450000	0.0149	0.0913	16.28	21.91
chr01_RaGOO	42500001	45500000	0.0104	0.078	13.3	18.93
chr01_RaGOO	42550001	45550000	0.0049	0.0675	7.25	12.88
chr01_RaGOO	42600001	45600000	0.0067	0.071	9.48	15.11
chr01_RaGOO	42650001	45650000	0.0067	0.0702	9.58	15.21
chr01_RaGOO	42700001	45700000	0.0067	0.0741	9.08	14.71
chr01_RaGOO	42750001	45750000	0.0067	0.0743	9.05	14.68
chr01_RaGOO	42800001	45753814	0.0068	0.0735	9.15	14.78
chr02_RaGOO	1	3000000	0	0.0308	0	0
chr02_RaGOO	50001	3050000	0	0.0302	0	0
chr02_RaGOO	100001	3100000	0	0.0281	0	0
chr02_RaGOO	150001	3150000	0	0.0287	0	0
chr02_RaGOO	200001	3200000	0	0.0291	0	0
chr02_RaGOO	250001	3250000	0	0.0292	0	0
chr02_RaGOO	300001	3300000	0	0.0286	0	0
chr02_RaGOO	350001	3350000	0	0.0291	0	0
chr02_RaGOO	400001	3400000	0	0.0294	0	0
chr02_RaGOO	450001	3450000	0	0.0296	0	0
chr02_RaGOO	500001	3500000	0	0.0297	0	0
chr02_RaGOO	550001	3550000	0	0.0298	0	0
chr02_RaGOO	600001	3600000	0	0.0302	0	0
chr02_RaGOO	650001	3650000	0	0.0301	0	0
chr02_RaGOO	700001	3700000	0.0017	0.0321	5.3	10.93
chr02_RaGOO	750001	3750000	0.0017	0.0324	5.25	10.88
chr02_RaGOO	800001	3800000	0.0017	0.0328	5.19	10.82
chr02_RaGOO	850001	3850000	0.0017	0.0327	5.2	10.83
chr02_RaGOO	900001	3900000	0.0017	0.0324	5.25	10.88
chr02_RaGOO	950001	3950000	0.0017	0.0322	5.29	10.92
chr02_RaGOO	1000001	4000000	0.0017	0.033	5.16	10.79
chr02_RaGOO	1050001	4050000	0.0017	0.0331	5.14	10.77
chr02_RaGOO	1100001	4100000	0.0017	0.0325	5.24	10.87
chr02_RaGOO	1150001	4150000	0.0017	0.0325	5.24	10.87
chr02_RaGOO	1200001	4200000	0.0017	0.0326	5.23	10.86
chr02_RaGOO	1250001	4250000	0.0017	0.0323	5.27	10.9
chr02_RaGOO	1300001	4300000	0.0017	0.0324	5.25	10.88
chr02_RaGOO	1350001	4350000	0.0017	0.0328	5.19	10.82
chr02_RaGOO	1400001	4400000	0.0017	0.0345	4.93	10.56
chr02_RaGOO	1450001	4450000	0.0017	0.0329	5.17	10.8
chr02_RaGOO	1500001	4500000	0.0017	0.0334	5.1	10.73
chr02_RaGOO	1550001	4550000	0.0017	0.0331	5.14	10.77
chr02_RaGOO	1600001	4600000	0.0017	0.0338	5.04	10.67
chr02_RaGOO	1650001	4650000	0.0017	0.0343	4.97	10.6
chr02_RaGOO	1700001	4700000	0.0017	0.0342	4.97	10.6
chr02_RaGOO	1750001	4750000	0.0017	0.0346	4.92	10.55
chr02_RaGOO	1800001	4800000	0.0017	0.0346	4.92	10.55
chr02_RaGOO	1850001	4850000	0.0017	0.0353	4.83	10.46
chr02_RaGOO	1900001	4900000	0.0017	0.0355	4.79	10.42
chr02_RaGOO	1950001	4950000	0.0017	0.04	4.26	9.89
chr02_RaGOO	2000001	5000000	0.0017	0.0394	4.32	9.95
chr02_RaGOO	2050001	5050000	0.0017	0.0393	4.33	9.96
chr02_RaGOO	2100001	5100000	0.0017	0.041	4.15	9.78
chr02_RaGOO	2150001	5150000	0.0017	0.041	4.15	9.78
chr02_RaGOO	2200001	5200000	0.0017	0.0405	4.2	9.83
chr02_RaGOO	2250001	5250000	0.0017	0.0406	4.19	9.82
chr02_RaGOO	2300001	5300000	0.0017	0.0407	4.18	9.81
chr02_RaGOO	2350001	5350000	0.0017	0.0411	4.14	9.77
chr02_RaGOO	2400001	5400000	0.0017	0.042	4.05	9.68
chr02_RaGOO	2450001	5450000	0.0017	0.0417	4.08	9.71
chr02_RaGOO	2500001	5500000	0.0017	0.043	3.96	9.59
chr02_RaGOO	2550001	5550000	0.0017	0.0431	3.95	9.58
chr02_RaGOO	2600001	5600000	0.0017	0.0448	3.8	9.43
chr02_RaGOO	2650001	5650000	0.0017	0.0453	3.76	9.39
chr02_RaGOO	2700001	5700000	0.0017	0.0457	3.73	9.36
chr02_RaGOO	2750001	5750000	0.0017	0.0455	3.74	9.37
chr02_RaGOO	2800001	5800000	0.0017	0.045	3.78	9.41
chr02_RaGOO	2850001	5850000	0.0017	0.0449	3.79	9.42
chr02_RaGOO	2900001	5900000	0.0017	0.045	3.79	9.42
chr02_RaGOO	2950001	5950000	0.0017	0.0449	3.79	9.42
chr02_RaGOO	3000001	6000000	0.0017	0.0449	3.79	9.42
chr02_RaGOO	3050001	6050000	0.0017	0.0448	3.8	9.43
chr02_RaGOO	3100001	6100000	0.0017	0.0439	3.88	9.51
chr02_RaGOO	3150001	6150000	0.0017	0.0434	3.92	9.55
chr02_RaGOO	3200001	6200000	0.0017	0.0425	4.01	9.64
chr02_RaGOO	3250001	6250000	0.0017	0.0422	4.03	9.66
chr02_RaGOO	3300001	6300000	0.0017	0.0428	3.97	9.6
chr02_RaGOO	3350001	6350000	0.0017	0.0431	3.95	9.58
chr02_RaGOO	3400001	6400000	0.0017	0.0439	3.87	9.5
chr02_RaGOO	3450001	6450000	0.0017	0.0448	3.8	9.43
chr02_RaGOO	3500001	6500000	0.0017	0.0446	3.82	9.45
chr02_RaGOO	3550001	6550000	0.0017	0.0445	3.82	9.45
chr02_RaGOO	3600001	6600000	0.0017	0.0454	3.75	9.38
chr02_RaGOO	3650001	6650000	0.0017	0.0458	3.72	9.35
chr02_RaGOO	3700001	6700000	0	0.044	0	0
chr02_RaGOO	3750001	6750000	0	0.0438	0	0
chr02_RaGOO	3800001	6800000	0	0.0449	0	0
chr02_RaGOO	3850001	6850000	0	0.0452	0	0
chr02_RaGOO	3900001	6900000	0	0.045	0	0
chr02_RaGOO	3950001	6950000	0	0.0457	0	0
chr02_RaGOO	4000001	7000000	0	0.0467	0	0
chr02_RaGOO	4050001	7050000	0	0.0491	0	0
chr02_RaGOO	4100001	7100000	0	0.0535	0	0
chr02_RaGOO	4150001	7150000	0	0.0566	0	0
chr02_RaGOO	4200001	7200000	0	0.0573	0	0
chr02_RaGOO	4250001	7250000	0	0.059	0	0
chr02_RaGOO	4300001	7300000	0	0.0587	0	0
chr02_RaGOO	4350001	7350000	0	0.0592	0	0
chr02_RaGOO	4400001	7400000	0	0.0589	0	0
chr02_RaGOO	4450001	7450000	0	0.0592	0	0
chr02_RaGOO	4500001	7500000	0	0.0654	0	0
chr02_RaGOO	4550001	7550000	0	0.068	0	0
chr02_RaGOO	4600001	7600000	0	0.0687	0	0
chr02_RaGOO	4650001	7650000	0	0.0688	0	0
chr02_RaGOO	4700001	7700000	0	0.0687	0	0
chr02_RaGOO	4750001	7750000	0	0.0693	0	0
chr02_RaGOO	4800001	7800000	0	0.0711	0	0
chr02_RaGOO	4850001	7850000	0	0.0702	0	0
chr02_RaGOO	4900001	7900000	0	0.0728	0	0
chr02_RaGOO	4950001	7950000	0	0.0697	0	0
chr02_RaGOO	5000001	8000000	0.0016	0.0748	2.13	7.76
chr02_RaGOO	5050001	8050000	0.0016	0.0777	2.05	7.68
chr02_RaGOO	5100001	8100000	0.0016	0.0797	2	7.63
chr02_RaGOO	5150001	8150000	0.0016	0.0837	1.9	7.53
chr02_RaGOO	5200001	8200000	0.0016	0.0854	1.86	7.49
chr02_RaGOO	5250001	8250000	0.0033	0.0881	3.7	9.33
chr02_RaGOO	5300001	8300000	0.0033	0.0921	3.54	9.17
chr02_RaGOO	5350001	8350000	0.0033	0.0982	3.32	8.95
chr02_RaGOO	5400001	8400000	0.0033	0.0994	3.28	8.91
chr02_RaGOO	5450001	8450000	0.0033	0.1026	3.18	8.81
chr02_RaGOO	5500001	8500000	0.0033	0.1041	3.13	8.76
chr02_RaGOO	5550001	8550000	0.0033	0.1056	3.09	8.72
chr02_RaGOO	5600001	8600000	0.0033	0.1083	3.01	8.64
chr02_RaGOO	5650001	8650000	0.0033	0.1108	2.95	8.58
chr02_RaGOO	5700001	8700000	0.0033	0.1145	2.85	8.48
chr02_RaGOO	5750001	8750000	0.0033	0.1161	2.81	8.44
chr02_RaGOO	5800001	8800000	0.0033	0.1198	2.72	8.35
chr02_RaGOO	5850001	8850000	0.006	0.1254	4.8	10.43
chr02_RaGOO	5900001	8900000	0.006	0.1277	4.72	10.35
chr02_RaGOO	5950001	8950000	0.006	0.1292	4.66	10.29
chr02_RaGOO	6000001	9000000	0.006	0.1335	4.51	10.14
chr02_RaGOO	6050001	9050000	0.006	0.1387	4.34	9.97
chr02_RaGOO	6100001	9100000	0.006	0.1425	4.22	9.85
chr02_RaGOO	6150001	9150000	0.006	0.1449	4.16	9.79
chr02_RaGOO	6200001	9200000	0.006	0.1504	4	9.63
chr02_RaGOO	6250001	9250000	0.0098	0.1552	6.35	11.98
chr02_RaGOO	6300001	9300000	0.0119	0.1572	7.6	13.23
chr02_RaGOO	6350001	9350000	0.0119	0.1634	7.31	12.94
chr02_RaGOO	6400001	9400000	0.0168	0.1684	9.97	15.6
chr02_RaGOO	6450001	9450000	0.0168	0.1723	9.74	15.37
chr02_RaGOO	6500001	9500000	0.0168	0.1766	9.51	15.14
chr02_RaGOO	6550001	9550000	0.0168	0.1784	9.41	15.04
chr02_RaGOO	6600001	9600000	0.0168	0.1805	9.31	14.94
chr02_RaGOO	6650001	9650000	0.0168	0.1847	9.09	14.72
chr02_RaGOO	6700001	9700000	0.0168	0.1866	9	14.63
chr02_RaGOO	6750001	9750000	0.0168	0.1931	8.7	14.33
chr02_RaGOO	6800001	9800000	0.0168	0.1973	8.51	14.14
chr02_RaGOO	6850001	9850000	0.0168	0.2004	8.38	14.01
chr02_RaGOO	6900001	9900000	0.0168	0.2015	8.34	13.97
chr02_RaGOO	6950001	9950000	0.0168	0.2101	7.99	13.62
chr02_RaGOO	7000001	10000000	0.0168	0.2117	7.93	13.56
chr02_RaGOO	7050001	10050000	0.0168	0.2206	7.61	13.24
chr02_RaGOO	7100001	10100000	0.0168	0.2263	7.42	13.05
chr02_RaGOO	7150001	10150000	0.0168	0.2256	7.45	13.08
chr02_RaGOO	7200001	10200000	0.0168	0.2301	7.3	12.93
chr02_RaGOO	7250001	10250000	0.0168	0.2329	7.21	12.84
chr02_RaGOO	7300001	10300000	0.0168	0.2337	7.19	12.82
chr02_RaGOO	7350001	10350000	0.0168	0.237	7.09	12.72
chr02_RaGOO	7400001	10400000	0.0168	0.2384	7.04	12.67
chr02_RaGOO	7450001	10450000	0.0185	0.2454	7.55	13.18
chr02_RaGOO	7500001	10500000	0.0195	0.2447	7.96	13.59
chr02_RaGOO	7550001	10550000	0.0253	0.2472	10.22	15.85
chr02_RaGOO	7600001	10600000	0.033	0.2535	13	18.63
chr02_RaGOO	7650001	10650000	0.033	0.2539	12.98	18.61
chr02_RaGOO	7700001	10700000	0.037	0.2596	14.24	19.87
chr02_RaGOO	7750001	10750000	0.0391	0.2665	14.66	20.29
chr02_RaGOO	7800001	10800000	0.0421	0.2729	15.43	21.06
chr02_RaGOO	7850001	10850000	0.0434	0.2808	15.44	21.07
chr02_RaGOO	7900001	10900000	0.0434	0.2813	15.41	21.04
chr02_RaGOO	7950001	10950000	0.0434	0.284	15.27	20.9
chr02_RaGOO	8000001	11000000	0.0418	0.2847	14.67	20.3
chr02_RaGOO	8050001	11050000	0.0418	0.285	14.66	20.29
chr02_RaGOO	8100001	11100000	0.0418	0.2833	14.74	20.37
chr02_RaGOO	8150001	11150000	0.0418	0.2833	14.74	20.37
chr02_RaGOO	8200001	11200000	0.0418	0.2851	14.65	20.28
chr02_RaGOO	8250001	11250000	0.0401	0.2851	14.06	19.69
chr02_RaGOO	8300001	11300000	0.0401	0.2851	14.06	19.69
chr02_RaGOO	8350001	11350000	0.0406	0.2865	14.16	19.79
chr02_RaGOO	8400001	11400000	0.0431	0.2886	14.94	20.57
chr02_RaGOO	8450001	11450000	0.0451	0.2889	15.6	21.23
chr02_RaGOO	8500001	11500000	0.0451	0.2889	15.59	21.22
chr02_RaGOO	8550001	11550000	0.0451	0.2908	15.49	21.12
chr02_RaGOO	8600001	11600000	0.0451	0.2946	15.3	20.93
chr02_RaGOO	8650001	11650000	0.0451	0.2959	15.23	20.86
chr02_RaGOO	8700001	11700000	0.0451	0.2988	15.08	20.71
chr02_RaGOO	8750001	11750000	0.0476	0.3039	15.67	21.3
chr02_RaGOO	8800001	11800000	0.0476	0.3048	15.62	21.25
chr02_RaGOO	8850001	11850000	0.0449	0.3038	14.77	20.4
chr02_RaGOO	8900001	11900000	0.0449	0.3056	14.68	20.31
chr02_RaGOO	8950001	11950000	0.0466	0.3117	14.94	20.57
chr02_RaGOO	9000001	12000000	0.0466	0.3103	15.01	20.64
chr02_RaGOO	9050001	12050000	0.0466	0.3127	14.89	20.52
chr02_RaGOO	9100001	12100000	0.0466	0.3126	14.9	20.53
chr02_RaGOO	9150001	12150000	0.0466	0.3165	14.71	20.34
chr02_RaGOO	9200001	12200000	0.0466	0.3116	14.95	20.58
chr02_RaGOO	9250001	12250000	0.0444	0.3108	14.29	19.92
chr02_RaGOO	9300001	12300000	0.043	0.3123	13.76	19.39
chr02_RaGOO	9350001	12350000	0.043	0.3106	13.83	19.46
chr02_RaGOO	9400001	12400000	0.0403	0.3132	12.85	18.48
chr02_RaGOO	9450001	12450000	0.0431	0.3144	13.7	19.33
chr02_RaGOO	9500001	12500000	0.0438	0.3165	13.84	19.47
chr02_RaGOO	9550001	12550000	0.0466	0.3176	14.66	20.29
chr02_RaGOO	9600001	12600000	0.0466	0.3154	14.76	20.39
chr02_RaGOO	9650001	12650000	0.0466	0.3169	14.69	20.32
chr02_RaGOO	9700001	12700000	0.0501	0.3192	15.7	21.33
chr02_RaGOO	9750001	12750000	0.0501	0.3202	15.66	21.29
chr02_RaGOO	9800001	12800000	0.0501	0.3254	15.41	21.04
chr02_RaGOO	9850001	12850000	0.0501	0.3285	15.26	20.89
chr02_RaGOO	9900001	12900000	0.0501	0.3299	15.19	20.82
chr02_RaGOO	9950001	12950000	0.0528	0.3308	15.96	21.59
chr02_RaGOO	10000001	13000000	0.0528	0.3417	15.45	21.08
chr02_RaGOO	10050001	13050000	0.0528	0.3417	15.45	21.08
chr02_RaGOO	10100001	13100000	0.0528	0.3328	15.87	21.5
chr02_RaGOO	10150001	13150000	0.0567	0.3369	16.84	22.47
chr02_RaGOO	10200001	13200000	0.058	0.3364	17.24	22.87
chr02_RaGOO	10250001	13250000	0.058	0.334	17.36	22.99
chr02_RaGOO	10300001	13300000	0.058	0.3376	17.18	22.81
chr02_RaGOO	10350001	13350000	0.058	0.3378	17.17	22.8
chr02_RaGOO	10400001	13400000	0.0602	0.3454	17.44	23.07
chr02_RaGOO	10450001	13450000	0.0585	0.3403	17.19	22.82
chr02_RaGOO	10500001	13500000	0.0576	0.3377	17.04	22.67
chr02_RaGOO	10550001	13550000	0.0518	0.3427	15.11	20.74
chr02_RaGOO	10600001	13600000	0.0441	0.3408	12.93	18.56
chr02_RaGOO	10650001	13650000	0.0441	0.3457	12.75	18.38
chr02_RaGOO	10700001	13700000	0.0401	0.3486	11.5	17.13
chr02_RaGOO	10750001	13750000	0.0417	0.3485	11.97	17.6
chr02_RaGOO	10800001	13800000	0.0415	0.3505	11.83	17.46
chr02_RaGOO	10850001	13850000	0.0402	0.3423	11.75	17.38
chr02_RaGOO	10900001	13900000	0.0402	0.3388	11.87	17.5
chr02_RaGOO	10950001	13950000	0.0402	0.3341	12.04	17.67
chr02_RaGOO	11000001	14000000	0.043	0.3325	12.93	18.56
chr02_RaGOO	11050001	14050000	0.043	0.3437	12.51	18.14
chr02_RaGOO	11100001	14100000	0.043	0.3529	12.19	17.82
chr02_RaGOO	11150001	14150000	0.043	0.353	12.18	17.81
chr02_RaGOO	11200001	14200000	0.043	0.3584	12	17.63
chr02_RaGOO	11250001	14250000	0.043	0.3628	11.85	17.48
chr02_RaGOO	11300001	14300000	0.043	0.374	11.5	17.13
chr02_RaGOO	11350001	14350000	0.0425	0.3733	11.39	17.02
chr02_RaGOO	11400001	14400000	0.04	0.3744	10.68	16.31
chr02_RaGOO	11450001	14450000	0.038	0.3828	9.94	15.57
chr02_RaGOO	11500001	14500000	0.0429	0.3904	10.98	16.61
chr02_RaGOO	11550001	14550000	0.0429	0.3922	10.93	16.56
chr02_RaGOO	11600001	14600000	0.0429	0.3948	10.85	16.48
chr02_RaGOO	11650001	14650000	0.0429	0.3978	10.77	16.4
chr02_RaGOO	11700001	14700000	0.0444	0.4032	11.02	16.65
chr02_RaGOO	11750001	14750000	0.0419	0.3977	10.52	16.15
chr02_RaGOO	11800001	14800000	0.0419	0.4041	10.36	15.99
chr02_RaGOO	11850001	14850000	0.0419	0.4038	10.37	16
chr02_RaGOO	11900001	14900000	0.0447	0.4062	11.01	16.64
chr02_RaGOO	11950001	14950000	0.0469	0.4038	11.63	17.26
chr02_RaGOO	12000001	15000000	0.0469	0.4102	11.44	17.07
chr02_RaGOO	12050001	15050000	0.0469	0.4126	11.38	17.01
chr02_RaGOO	12100001	15100000	0.0528	0.4143	12.76	18.39
chr02_RaGOO	12150001	15150000	0.0528	0.4171	12.67	18.3
chr02_RaGOO	12200001	15200000	0.0555	0.4256	13.05	18.68
chr02_RaGOO	12250001	15250000	0.0539	0.4343	12.41	18.04
chr02_RaGOO	12300001	15300000	0.0532	0.4359	12.21	17.84
chr02_RaGOO	12350001	15350000	0.0532	0.4409	12.07	17.7
chr02_RaGOO	12400001	15400000	0.0511	0.4426	11.54	17.17
chr02_RaGOO	12450001	15450000	0.0483	0.4414	10.94	16.57
chr02_RaGOO	12500001	15500000	0.0475	0.4373	10.87	16.5
chr02_RaGOO	12550001	15550000	0.0448	0.4423	10.13	15.76
chr02_RaGOO	12600001	15600000	0.0448	0.4469	10.02	15.65
chr02_RaGOO	12650001	15650000	0.0448	0.4517	9.91	15.54
chr02_RaGOO	12700001	15700000	0.0412	0.4597	8.97	14.6
chr02_RaGOO	12750001	15750000	0.0436	0.4594	9.49	15.12
chr02_RaGOO	12800001	15800000	0.0496	0.4543	10.91	16.54
chr02_RaGOO	12850001	15850000	0.0496	0.4506	11	16.63
chr02_RaGOO	12900001	15900000	0.0496	0.4555	10.89	16.52
chr02_RaGOO	12950001	15950000	0.0469	0.4474	10.48	16.11
chr02_RaGOO	13000001	16000000	0.0486	0.4398	11.05	16.68
chr02_RaGOO	13050001	16050000	0.0486	0.4402	11.04	16.67
chr02_RaGOO	13100001	16100000	0.0486	0.4454	10.91	16.54
chr02_RaGOO	13150001	16150000	0.0472	0.4485	10.52	16.15
chr02_RaGOO	13200001	16200000	0.0459	0.4496	10.21	15.84
chr02_RaGOO	13250001	16250000	0.0459	0.4508	10.19	15.82
chr02_RaGOO	13300001	16300000	0.0459	0.4546	10.1	15.73
chr02_RaGOO	13350001	16350000	0.0459	0.4576	10.03	15.66
chr02_RaGOO	13400001	16400000	0.0437	0.458	9.53	15.16
chr02_RaGOO	13450001	16450000	0.0437	0.4653	9.38	15.01
chr02_RaGOO	13500001	16500000	0.0437	0.474	9.21	14.84
chr02_RaGOO	13550001	16550000	0.0462	0.4769	9.68	15.31
chr02_RaGOO	13600001	16600000	0.05	0.4775	10.48	16.11
chr02_RaGOO	13650001	16650000	0.05	0.4849	10.32	15.95
chr02_RaGOO	13700001	16700000	0.0555	0.4858	11.42	17.05
chr02_RaGOO	13750001	16750000	0.0517	0.4868	10.63	16.26
chr02_RaGOO	13800001	16800000	0.049	0.4863	10.07	15.7
chr02_RaGOO	13850001	16850000	0.049	0.4977	9.84	15.47
chr02_RaGOO	13900001	16900000	0.0511	0.5077	10.07	15.7
chr02_RaGOO	13950001	16950000	0.0511	0.5185	9.86	15.49
chr02_RaGOO	14000001	17000000	0.0483	0.527	9.17	14.8
chr02_RaGOO	14050001	17050000	0.0545	0.5189	10.49	16.12
chr02_RaGOO	14100001	17100000	0.0557	0.5142	10.83	16.46
chr02_RaGOO	14150001	17150000	0.0632	0.5213	12.12	17.75
chr02_RaGOO	14200001	17200000	0.0654	0.521	12.56	18.19
chr02_RaGOO	14250001	17250000	0.0654	0.5222	12.53	18.16
chr02_RaGOO	14300001	17300000	0.0654	0.5137	12.74	18.37
chr02_RaGOO	14350001	17350000	0.067	0.5119	13.09	18.72
chr02_RaGOO	14400001	17400000	0.067	0.521	12.87	18.5
chr02_RaGOO	14450001	17450000	0.07	0.5144	13.61	19.24
chr02_RaGOO	14500001	17500000	0.0652	0.5134	12.7	18.33
chr02_RaGOO	14550001	17550000	0.0652	0.5094	12.8	18.43
chr02_RaGOO	14600001	17600000	0.0652	0.5086	12.82	18.45
chr02_RaGOO	14650001	17650000	0.0652	0.5028	12.97	18.6
chr02_RaGOO	14700001	17700000	0.0671	0.4932	13.61	19.24
chr02_RaGOO	14750001	17750000	0.0671	0.4978	13.49	19.12
chr02_RaGOO	14800001	17800000	0.0671	0.4899	13.7	19.33
chr02_RaGOO	14850001	17850000	0.0671	0.4865	13.8	19.43
chr02_RaGOO	14900001	17900000	0.0643	0.495	12.98	18.61
chr02_RaGOO	14950001	17950000	0.0639	0.4966	12.87	18.5
chr02_RaGOO	15000001	18000000	0.0639	0.4987	12.81	18.44
chr02_RaGOO	15050001	18050000	0.0639	0.499	12.8	18.43
chr02_RaGOO	15100001	18100000	0.0615	0.4987	12.34	17.97
chr02_RaGOO	15150001	18150000	0.0615	0.489	12.59	18.22
chr02_RaGOO	15200001	18200000	0.0588	0.4795	12.27	17.9
chr02_RaGOO	15250001	18250000	0.0588	0.4667	12.61	18.24
chr02_RaGOO	15300001	18300000	0.0588	0.4607	12.77	18.4
chr02_RaGOO	15350001	18350000	0.0588	0.4502	13.07	18.7
chr02_RaGOO	15400001	18400000	0.0588	0.4398	13.38	19.01
chr02_RaGOO	15450001	18450000	0.0588	0.4346	13.54	19.17
chr02_RaGOO	15500001	18500000	0.0588	0.4323	13.61	19.24
chr02_RaGOO	15550001	18550000	0.0588	0.4334	13.58	19.21
chr02_RaGOO	15600001	18600000	0.0588	0.4316	13.63	19.26
chr02_RaGOO	15650001	18650000	0.0588	0.4339	13.56	19.19
chr02_RaGOO	15700001	18700000	0.061	0.4303	14.18	19.81
chr02_RaGOO	15750001	18750000	0.0622	0.4296	14.48	20.11
chr02_RaGOO	15800001	18800000	0.0562	0.4307	13.05	18.68
chr02_RaGOO	15850001	18850000	0.0562	0.4391	12.8	18.43
chr02_RaGOO	15900001	18900000	0.0562	0.4444	12.65	18.28
chr02_RaGOO	15950001	18950000	0.0562	0.4547	12.36	17.99
chr02_RaGOO	16000001	19000000	0.0545	0.4559	11.96	17.59
chr02_RaGOO	16050001	19050000	0.0545	0.4573	11.92	17.55
chr02_RaGOO	16100001	19100000	0.0604	0.4626	13.05	18.68
chr02_RaGOO	16150001	19150000	0.0579	0.4591	12.61	18.24
chr02_RaGOO	16200001	19200000	0.0605	0.4622	13.09	18.72
chr02_RaGOO	16250001	19250000	0.0622	0.464	13.41	19.04
chr02_RaGOO	16300001	19300000	0.0622	0.4602	13.52	19.15
chr02_RaGOO	16350001	19350000	0.0622	0.4533	13.72	19.35
chr02_RaGOO	16400001	19400000	0.0622	0.4478	13.89	19.52
chr02_RaGOO	16450001	19450000	0.0622	0.444	14.01	19.64
chr02_RaGOO	16500001	19500000	0.0622	0.4388	14.18	19.81
chr02_RaGOO	16550001	19550000	0.0597	0.4371	13.66	19.29
chr02_RaGOO	16600001	19600000	0.0582	0.4381	13.29	18.92
chr02_RaGOO	16650001	19650000	0.0582	0.4329	13.44	19.07
chr02_RaGOO	16700001	19700000	0.0543	0.4297	12.65	18.28
chr02_RaGOO	16750001	19750000	0.06	0.4307	13.92	19.55
chr02_RaGOO	16800001	19800000	0.06	0.4254	14.1	19.73
chr02_RaGOO	16850001	19850000	0.06	0.4257	14.09	19.72
chr02_RaGOO	16900001	19900000	0.0603	0.4257	14.16	19.79
chr02_RaGOO	16950001	19950000	0.0603	0.4229	14.26	19.89
chr02_RaGOO	17000001	20000000	0.0652	0.4184	15.59	21.22
chr02_RaGOO	17050001	20050000	0.0603	0.4218	14.3	19.93
chr02_RaGOO	17100001	20100000	0.0591	0.4262	13.86	19.49
chr02_RaGOO	17150001	20150000	0.0516	0.4188	12.32	17.95
chr02_RaGOO	17200001	20200000	0.0493	0.4144	11.9	17.53
chr02_RaGOO	17250001	20250000	0.0493	0.4115	11.99	17.62
chr02_RaGOO	17300001	20300000	0.0493	0.4093	12.05	17.68
chr02_RaGOO	17350001	20350000	0.0477	0.4151	11.5	17.13
chr02_RaGOO	17400001	20400000	0.0477	0.4079	11.71	17.34
chr02_RaGOO	17450001	20450000	0.0536	0.4126	13	18.63
chr02_RaGOO	17500001	20500000	0.0565	0.4142	13.65	19.28
chr02_RaGOO	17550001	20550000	0.0565	0.425	13.3	18.93
chr02_RaGOO	17600001	20600000	0.0565	0.4293	13.17	18.8
chr02_RaGOO	17650001	20650000	0.0565	0.4405	12.84	18.47
chr02_RaGOO	17700001	20700000	0.0582	0.4504	12.92	18.55
chr02_RaGOO	17750001	20750000	0.0582	0.4566	12.75	18.38
chr02_RaGOO	17800001	20800000	0.0582	0.4571	12.73	18.36
chr02_RaGOO	17850001	20850000	0.0582	0.47	12.38	18.01
chr02_RaGOO	17900001	20900000	0.0582	0.4701	12.38	18.01
chr02_RaGOO	17950001	20950000	0.0547	0.4731	11.55	17.18
chr02_RaGOO	18000001	21000000	0.0547	0.4693	11.65	17.28
chr02_RaGOO	18050001	21050000	0.057	0.4713	12.09	17.72
chr02_RaGOO	18100001	21100000	0.06	0.4779	12.55	18.18
chr02_RaGOO	18150001	21150000	0.06	0.4894	12.25	17.88
chr02_RaGOO	18200001	21200000	0.06	0.4978	12.04	17.67
chr02_RaGOO	18250001	21250000	0.06	0.5105	11.74	17.37
chr02_RaGOO	18300001	21300000	0.06	0.5175	11.58	17.21
chr02_RaGOO	18350001	21350000	0.06	0.5315	11.28	16.91
chr02_RaGOO	18400001	21400000	0.06	0.5476	10.95	16.58
chr02_RaGOO	18450001	21450000	0.06	0.5584	10.74	16.37
chr02_RaGOO	18500001	21500000	0.06	0.5664	10.58	16.21
chr02_RaGOO	18550001	21550000	0.06	0.5637	10.64	16.27
chr02_RaGOO	18600001	21600000	0.06	0.5674	10.57	16.2
chr02_RaGOO	18650001	21650000	0.06	0.5603	10.7	16.33
chr02_RaGOO	18700001	21700000	0.0578	0.5636	10.25	15.88
chr02_RaGOO	18750001	21750000	0.0542	0.5665	9.57	15.2
chr02_RaGOO	18800001	21800000	0.0542	0.5651	9.59	15.22
chr02_RaGOO	18850001	21850000	0.0589	0.5669	10.39	16.02
chr02_RaGOO	18900001	21900000	0.0616	0.5695	10.81	16.44
chr02_RaGOO	18950001	21950000	0.0633	0.5642	11.21	16.84
chr02_RaGOO	19000001	22000000	0.0689	0.5621	12.26	17.89
chr02_RaGOO	19050001	22050000	0.0689	0.5567	12.38	18.01
chr02_RaGOO	19100001	22100000	0.0631	0.5607	11.25	16.88
chr02_RaGOO	19150001	22150000	0.0631	0.5611	11.24	16.87
chr02_RaGOO	19200001	22200000	0.0643	0.5616	11.45	17.08
chr02_RaGOO	19250001	22250000	0.0626	0.5721	10.95	16.58
chr02_RaGOO	19300001	22300000	0.0626	0.5782	10.83	16.46
chr02_RaGOO	19350001	22350000	0.0626	0.5794	10.81	16.44
chr02_RaGOO	19400001	22400000	0.0626	0.5792	10.81	16.44
chr02_RaGOO	19450001	22450000	0.0626	0.5832	10.74	16.37
chr02_RaGOO	19500001	22500000	0.0643	0.5867	10.97	16.6
chr02_RaGOO	19550001	22550000	0.0643	0.5879	10.94	16.57
chr02_RaGOO	19600001	22600000	0.0619	0.5962	10.39	16.02
chr02_RaGOO	19650001	22650000	0.0619	0.6029	10.27	15.9
chr02_RaGOO	19700001	22700000	0.0603	0.6082	9.92	15.55
chr02_RaGOO	19750001	22750000	0.0547	0.612	8.94	14.57
chr02_RaGOO	19800001	22800000	0.0549	0.622	8.82	14.45
chr02_RaGOO	19850001	22850000	0.0564	0.6195	9.11	14.74
chr02_RaGOO	19900001	22900000	0.054	0.6246	8.64	14.27
chr02_RaGOO	19950001	22950000	0.054	0.6328	8.53	14.16
chr02_RaGOO	20000001	23000000	0.049	0.64	7.66	13.29
chr02_RaGOO	20050001	23050000	0.0478	0.643	7.44	13.07
chr02_RaGOO	20100001	23100000	0.0478	0.6428	7.44	13.07
chr02_RaGOO	20150001	23150000	0.0478	0.6483	7.38	13.01
chr02_RaGOO	20200001	23200000	0.0502	0.6551	7.66	13.29
chr02_RaGOO	20250001	23250000	0.0502	0.6536	7.68	13.31
chr02_RaGOO	20300001	23300000	0.0502	0.6529	7.69	13.32
chr02_RaGOO	20350001	23350000	0.0502	0.6417	7.82	13.45
chr02_RaGOO	20400001	23400000	0.0553	0.643	8.6	14.23
chr02_RaGOO	20450001	23450000	0.053	0.6458	8.21	13.84
chr02_RaGOO	20500001	23500000	0.0501	0.6422	7.8	13.43
chr02_RaGOO	20550001	23550000	0.0501	0.6387	7.85	13.48
chr02_RaGOO	20600001	23600000	0.0501	0.6342	7.9	13.53
chr02_RaGOO	20650001	23650000	0.0541	0.6331	8.54	14.17
chr02_RaGOO	20700001	23700000	0.0489	0.62	7.88	13.51
chr02_RaGOO	20750001	23750000	0.0489	0.6078	8.04	13.67
chr02_RaGOO	20800001	23800000	0.0489	0.6081	8.04	13.67
chr02_RaGOO	20850001	23850000	0.0489	0.5985	8.17	13.8
chr02_RaGOO	20900001	23900000	0.0489	0.5872	8.32	13.95
chr02_RaGOO	20950001	23950000	0.0489	0.5818	8.4	14.03
chr02_RaGOO	21000001	24000000	0.0505	0.5761	8.76	14.39
chr02_RaGOO	21050001	24050000	0.0482	0.5708	8.44	14.07
chr02_RaGOO	21100001	24100000	0.0416	0.5693	7.31	12.94
chr02_RaGOO	21150001	24150000	0.0416	0.5608	7.42	13.05
chr02_RaGOO	21200001	24200000	0.0448	0.5595	8	13.63
chr02_RaGOO	21250001	24250000	0.0448	0.5545	8.08	13.71
chr02_RaGOO	21300001	24300000	0.0501	0.5576	8.98	14.61
chr02_RaGOO	21350001	24350000	0.0551	0.5509	9.99	15.62
chr02_RaGOO	21400001	24400000	0.0551	0.545	10.1	15.73
chr02_RaGOO	21450001	24450000	0.0551	0.5424	10.15	15.78
chr02_RaGOO	21500001	24500000	0.0551	0.5458	10.09	15.72
chr02_RaGOO	21550001	24550000	0.0551	0.5395	10.2	15.83
chr02_RaGOO	21600001	24600000	0.0551	0.5454	10.09	15.72
chr02_RaGOO	21650001	24650000	0.058	0.5467	10.6	16.23
chr02_RaGOO	21700001	24700000	0.058	0.5415	10.7	16.33
chr02_RaGOO	21750001	24750000	0.058	0.5452	10.63	16.26
chr02_RaGOO	21800001	24800000	0.058	0.5476	10.58	16.21
chr02_RaGOO	21850001	24850000	0.0543	0.5413	10.04	15.67
chr02_RaGOO	21900001	24900000	0.0638	0.5351	11.92	17.55
chr02_RaGOO	21950001	24950000	0.0621	0.533	11.65	17.28
chr02_RaGOO	22000001	25000000	0.0599	0.5357	11.19	16.82
chr02_RaGOO	22050001	25050000	0.0619	0.5319	11.64	17.27
chr02_RaGOO	22100001	25100000	0.0619	0.5251	11.79	17.42
chr02_RaGOO	22150001	25150000	0.0619	0.5257	11.77	17.4
chr02_RaGOO	22200001	25200000	0.058	0.5273	11	16.63
chr02_RaGOO	22250001	25250000	0.058	0.5174	11.21	16.84
chr02_RaGOO	22300001	25300000	0.0632	0.5156	12.26	17.89
chr02_RaGOO	22350001	25350000	0.0698	0.5234	13.34	18.97
chr02_RaGOO	22400001	25400000	0.0698	0.5312	13.15	18.78
chr02_RaGOO	22450001	25450000	0.0698	0.5232	13.35	18.98
chr02_RaGOO	22500001	25500000	0.0681	0.5228	13.03	18.66
chr02_RaGOO	22550001	25550000	0.0681	0.5211	13.07	18.7
chr02_RaGOO	22600001	25600000	0.073	0.5146	14.2	19.83
chr02_RaGOO	22650001	25650000	0.0761	0.5136	14.82	20.45
chr02_RaGOO	22700001	25700000	0.0761	0.5161	14.75	20.38
chr02_RaGOO	22750001	25750000	0.0761	0.5181	14.7	20.33
chr02_RaGOO	22800001	25800000	0.076	0.5115	14.86	20.49
chr02_RaGOO	22850001	25850000	0.0783	0.5169	15.15	20.78
chr02_RaGOO	22900001	25900000	0.0783	0.5161	15.17	20.8
chr02_RaGOO	22950001	25950000	0.0783	0.505	15.5	21.13
chr02_RaGOO	23000001	26000000	0.0783	0.4947	15.83	21.46
chr02_RaGOO	23050001	26050000	0.0783	0.4862	16.1	21.73
chr02_RaGOO	23100001	26100000	0.0783	0.4749	16.49	22.12
chr02_RaGOO	23150001	26150000	0.0783	0.4767	16.42	22.05
chr02_RaGOO	23200001	26200000	0.0759	0.471	16.12	21.75
chr02_RaGOO	23250001	26250000	0.0759	0.4768	15.92	21.55
chr02_RaGOO	23300001	26300000	0.0759	0.4759	15.95	21.58
chr02_RaGOO	23350001	26350000	0.0759	0.4809	15.79	21.42
chr02_RaGOO	23400001	26400000	0.0708	0.4806	14.74	20.37
chr02_RaGOO	23450001	26450000	0.0642	0.475	13.52	19.15
chr02_RaGOO	23500001	26500000	0.0642	0.4772	13.46	19.09
chr02_RaGOO	23550001	26550000	0.0642	0.4735	13.56	19.19
chr02_RaGOO	23600001	26600000	0.0645	0.4698	13.72	19.35
chr02_RaGOO	23650001	26650000	0.0712	0.4679	15.21	20.84
chr02_RaGOO	23700001	26700000	0.0712	0.4757	14.96	20.59
chr02_RaGOO	23750001	26750000	0.0712	0.4871	14.61	20.24
chr02_RaGOO	23800001	26800000	0.0712	0.4911	14.49	20.12
chr02_RaGOO	23850001	26850000	0.0712	0.4943	14.4	20.03
chr02_RaGOO	23900001	26900000	0.0712	0.5034	14.14	19.77
chr02_RaGOO	23950001	26950000	0.0712	0.5073	14.03	19.66
chr02_RaGOO	24000001	27000000	0.0696	0.5094	13.65	19.28
chr02_RaGOO	24050001	27050000	0.0696	0.5089	13.67	19.3
chr02_RaGOO	24100001	27100000	0.0696	0.51	13.64	19.27
chr02_RaGOO	24150001	27150000	0.0696	0.5183	13.42	19.05
chr02_RaGOO	24200001	27200000	0.0717	0.5212	13.75	19.38
chr02_RaGOO	24250001	27250000	0.0717	0.5192	13.81	19.44
chr02_RaGOO	24300001	27300000	0.0664	0.5109	13	18.63
chr02_RaGOO	24350001	27350000	0.0709	0.5129	13.83	19.46
chr02_RaGOO	24400001	27400000	0.0709	0.5101	13.9	19.53
chr02_RaGOO	24450001	27450000	0.0709	0.5035	14.09	19.72
chr02_RaGOO	24500001	27500000	0.0709	0.5037	14.08	19.71
chr02_RaGOO	24550001	27550000	0.0709	0.5123	13.84	19.47
chr02_RaGOO	24600001	27600000	0.0726	0.507	14.32	19.95
chr02_RaGOO	24650001	27650000	0.0697	0.5069	13.75	19.38
chr02_RaGOO	24700001	27700000	0.0697	0.5031	13.86	19.49
chr02_RaGOO	24750001	27750000	0.0697	0.4895	14.24	19.87
chr02_RaGOO	24800001	27800000	0.0697	0.4813	14.49	20.12
chr02_RaGOO	24850001	27850000	0.0686	0.4746	14.46	20.09
chr02_RaGOO	24900001	27900000	0.0565	0.465	12.16	17.79
chr02_RaGOO	24950001	27950000	0.0565	0.4599	12.3	17.93
chr02_RaGOO	25000001	28000000	0.0531	0.4508	11.77	17.4
chr02_RaGOO	25050001	28050000	0.0511	0.4464	11.44	17.07
chr02_RaGOO	25100001	28100000	0.0511	0.4374	11.68	17.31
chr02_RaGOO	25150001	28150000	0.0511	0.4304	11.87	17.5
chr02_RaGOO	25200001	28200000	0.0511	0.4185	12.2	17.83
chr02_RaGOO	25250001	28250000	0.0511	0.4122	12.39	18.02
chr02_RaGOO	25300001	28300000	0.0459	0.4084	11.23	16.86
chr02_RaGOO	25350001	28350000	0.0392	0.4044	9.7	15.33
chr02_RaGOO	25400001	28400000	0.0475	0.3999	11.87	17.5
chr02_RaGOO	25450001	28450000	0.0475	0.4067	11.67	17.3
chr02_RaGOO	25500001	28500000	0.0475	0.4031	11.78	17.41
chr02_RaGOO	25550001	28550000	0.0505	0.4028	12.53	18.16
chr02_RaGOO	25600001	28600000	0.0471	0.4028	11.68	17.31
chr02_RaGOO	25650001	28650000	0.0478	0.3992	11.97	17.6
chr02_RaGOO	25700001	28700000	0.0506	0.396	12.79	18.42
chr02_RaGOO	25750001	28750000	0.0506	0.3882	13.05	18.68
chr02_RaGOO	25800001	28800000	0.0562	0.3879	14.48	20.11
chr02_RaGOO	25850001	28850000	0.0563	0.3787	14.87	20.5
chr02_RaGOO	25900001	28900000	0.0622	0.3796	16.38	22.01
chr02_RaGOO	25950001	28950000	0.0622	0.3801	16.36	21.99
chr02_RaGOO	26000001	29000000	0.0622	0.3801	16.36	21.99
chr02_RaGOO	26050001	29050000	0.0622	0.3801	16.36	21.99
chr02_RaGOO	26100001	29100000	0.068	0.3906	17.42	23.05
chr02_RaGOO	26150001	29150000	0.068	0.3918	17.37	23
chr02_RaGOO	26200001	29200000	0.068	0.3992	17.04	22.67
chr02_RaGOO	26250001	29250000	0.068	0.4003	17	22.63
chr02_RaGOO	26300001	29300000	0.0722	0.4103	17.59	23.22
chr02_RaGOO	26350001	29350000	0.0738	0.4125	17.88	23.51
chr02_RaGOO	26400001	29400000	0.0777	0.4145	18.76	24.39
chr02_RaGOO	26450001	29450000	0.0816	0.421	19.39	25.02
chr02_RaGOO	26500001	29500000	0.0816	0.4158	19.63	25.26
chr02_RaGOO	26550001	29550000	0.0816	0.4152	19.66	25.29
chr02_RaGOO	26600001	29600000	0.0814	0.4165	19.54	25.17
chr02_RaGOO	26650001	29650000	0.0718	0.4138	17.35	22.98
chr02_RaGOO	26700001	29700000	0.081	0.4177	19.38	25.01
chr02_RaGOO	26750001	29750000	0.081	0.4144	19.54	25.17
chr02_RaGOO	26800001	29800000	0.081	0.416	19.46	25.09
chr02_RaGOO	26850001	29850000	0.0817	0.4168	19.61	25.24
chr02_RaGOO	26900001	29900000	0.0882	0.4195	21.03	26.66
chr02_RaGOO	26950001	29950000	0.0925	0.4242	21.81	27.44
chr02_RaGOO	27000001	30000000	0.0976	0.4257	22.94	28.57
chr02_RaGOO	27050001	30050000	0.0976	0.4243	23.01	28.64
chr02_RaGOO	27100001	30100000	0.1029	0.4238	24.29	29.92
chr02_RaGOO	27150001	30150000	0.1029	0.4202	24.49	30.12
chr02_RaGOO	27200001	30200000	0.0976	0.4204	23.23	28.86
chr02_RaGOO	27250001	30250000	0.0976	0.423	23.09	28.72
chr02_RaGOO	27300001	30300000	0.0976	0.4332	22.54	28.17
chr02_RaGOO	27350001	30350000	0.0881	0.4319	20.4	26.03
chr02_RaGOO	27400001	30400000	0.0948	0.4353	21.77	27.4
chr02_RaGOO	27450001	30450000	0.0997	0.4443	22.44	28.07
chr02_RaGOO	27500001	30500000	0.1049	0.4422	23.72	29.35
chr02_RaGOO	27550001	30550000	0.1099	0.4411	24.91	30.54
chr02_RaGOO	27600001	30600000	0.1109	0.4405	25.18	30.81
chr02_RaGOO	27650001	30650000	0.1134	0.4399	25.77	31.4
chr02_RaGOO	27700001	30700000	0.1143	0.4472	25.55	31.18
chr02_RaGOO	27750001	30750000	0.1243	0.4571	27.18	32.81
chr02_RaGOO	27800001	30800000	0.1243	0.4598	27.03	32.66
chr02_RaGOO	27850001	30850000	0.1243	0.4721	26.32	31.95
chr02_RaGOO	27900001	30900000	0.1243	0.4813	25.82	31.45
chr02_RaGOO	27950001	30950000	0.1311	0.4902	26.75	32.38
chr02_RaGOO	28000001	31000000	0.1315	0.4935	26.64	32.27
chr02_RaGOO	28050001	31050000	0.1365	0.4993	27.33	32.96
chr02_RaGOO	28100001	31100000	0.1365	0.5068	26.93	32.56
chr02_RaGOO	28150001	31150000	0.1418	0.5125	27.67	33.3
chr02_RaGOO	28200001	31200000	0.1444	0.52	27.77	33.4
chr02_RaGOO	28250001	31250000	0.1444	0.5277	27.37	33
chr02_RaGOO	28300001	31300000	0.1444	0.5312	27.18	32.81
chr02_RaGOO	28350001	31350000	0.1444	0.5268	27.41	33.04
chr02_RaGOO	28400001	31400000	0.1362	0.5235	26.01	31.64
chr02_RaGOO	28450001	31450000	0.1362	0.5219	26.09	31.72
chr02_RaGOO	28500001	31500000	0.1362	0.5207	26.15	31.78
chr02_RaGOO	28550001	31550000	0.1332	0.5168	25.77	31.4
chr02_RaGOO	28600001	31600000	0.1317	0.5178	25.42	31.05
chr02_RaGOO	28650001	31650000	0.1278	0.5088	25.12	30.75
chr02_RaGOO	28700001	31700000	0.125	0.5004	24.98	30.61
chr02_RaGOO	28750001	31750000	0.125	0.5004	24.97	30.6
chr02_RaGOO	28800001	31800000	0.1194	0.498	23.98	29.61
chr02_RaGOO	28850001	31850000	0.1154	0.4989	23.14	28.77
chr02_RaGOO	28900001	31900000	0.1146	0.4908	23.35	28.98
chr02_RaGOO	28950001	31950000	0.1146	0.493	23.24	28.87
chr02_RaGOO	29000001	32000000	0.118	0.4919	23.99	29.62
chr02_RaGOO	29050001	32050000	0.118	0.4911	24.03	29.66
chr02_RaGOO	29100001	32100000	0.1121	0.4822	23.26	28.89
chr02_RaGOO	29150001	32150000	0.1138	0.4762	23.91	29.54
chr02_RaGOO	29200001	32200000	0.1138	0.4701	24.22	29.85
chr02_RaGOO	29250001	32250000	0.1138	0.4623	24.63	30.26
chr02_RaGOO	29300001	32300000	0.1097	0.4523	24.26	29.89
chr02_RaGOO	29350001	32350000	0.1081	0.4549	23.77	29.4
chr02_RaGOO	29400001	32400000	0.1041	0.4453	23.39	29.02
chr02_RaGOO	29450001	32450000	0.1003	0.4386	22.86	28.49
chr02_RaGOO	29500001	32500000	0.1003	0.441	22.73	28.36
chr02_RaGOO	29550001	32550000	0.1003	0.4395	22.81	28.44
chr02_RaGOO	29600001	32600000	0.1003	0.4354	23.03	28.66
chr02_RaGOO	29650001	32650000	0.0992	0.4325	22.94	28.57
chr02_RaGOO	29700001	32700000	0.0901	0.4261	21.13	26.76
chr02_RaGOO	29750001	32750000	0.0901	0.4245	21.21	26.84
chr02_RaGOO	29800001	32800000	0.0901	0.4227	21.31	26.94
chr02_RaGOO	29850001	32850000	0.0893	0.4189	21.32	26.95
chr02_RaGOO	29900001	32900000	0.0828	0.4037	20.51	26.14
chr02_RaGOO	29950001	32950000	0.0785	0.3972	19.76	25.39
chr02_RaGOO	30000001	33000000	0.0734	0.3946	18.59	24.22
chr02_RaGOO	30050001	33050000	0.0734	0.3904	18.8	24.43
chr02_RaGOO	30100001	33100000	0.0681	0.3795	17.94	23.57
chr02_RaGOO	30150001	33150000	0.0681	0.3717	18.32	23.95
chr02_RaGOO	30200001	33200000	0.0681	0.3615	18.84	24.47
chr02_RaGOO	30250001	33250000	0.0681	0.3532	19.28	24.91
chr02_RaGOO	30300001	33300000	0.0681	0.3412	19.96	25.59
chr02_RaGOO	30350001	33350000	0.0681	0.3357	20.28	25.91
chr02_RaGOO	30400001	33400000	0.0665	0.3309	20.11	25.74
chr02_RaGOO	30450001	33450000	0.0616	0.3236	19.04	24.67
chr02_RaGOO	30500001	33500000	0.0564	0.3214	17.55	23.18
chr02_RaGOO	30550001	33550000	0.0514	0.3149	16.33	21.96
chr02_RaGOO	30600001	33600000	0.0487	0.3171	15.36	20.99
chr02_RaGOO	30650001	33650000	0.0462	0.3134	14.75	20.38
chr02_RaGOO	30700001	33700000	0.0454	0.3076	14.75	20.38
chr02_RaGOO	30750001	33750000	0.037	0.3038	12.19	17.82
chr02_RaGOO	30800001	33800000	0.037	0.3051	12.14	17.77
chr02_RaGOO	30850001	33850000	0.037	0.2945	12.58	18.21
chr02_RaGOO	30900001	33900000	0.037	0.29	12.77	18.4
chr02_RaGOO	30950001	33950000	0.0302	0.2914	10.36	15.99
chr02_RaGOO	31000001	34000000	0.0314	0.2971	10.58	16.21
chr02_RaGOO	31050001	34050000	0.0264	0.2961	8.92	14.55
chr02_RaGOO	31100001	34100000	0.0264	0.295	8.96	14.59
chr02_RaGOO	31150001	34150000	0.0211	0.292	7.22	12.85
chr02_RaGOO	31200001	34200000	0.0185	0.2868	6.45	12.08
chr02_RaGOO	31250001	34250000	0.0185	0.2793	6.62	12.25
chr02_RaGOO	31300001	34300000	0.0185	0.2718	6.8	12.43
chr02_RaGOO	31350001	34350000	0.0185	0.2772	6.67	12.3
chr02_RaGOO	31400001	34400000	0.0185	0.2731	6.77	12.4
chr02_RaGOO	31450001	34450000	0.0217	0.2722	7.99	13.62
chr02_RaGOO	31500001	34500000	0.0274	0.2717	10.08	15.71
chr02_RaGOO	31550001	34550000	0.0274	0.2677	10.23	15.86
chr02_RaGOO	31600001	34600000	0.0274	0.2594	10.56	16.19
chr02_RaGOO	31650001	34650000	0.0274	0.2615	10.47	16.1
chr02_RaGOO	31700001	34700000	0.0274	0.2592	10.56	16.19
chr02_RaGOO	31750001	34750000	0.0274	0.2519	10.87	16.5
chr02_RaGOO	31800001	34800000	0.0274	0.2545	10.76	16.39
chr02_RaGOO	31850001	34850000	0.0274	0.2541	10.78	16.41
chr02_RaGOO	31900001	34900000	0.0224	0.2501	8.95	14.58
chr02_RaGOO	31950001	34950000	0.0224	0.244	9.17	14.8
chr02_RaGOO	32000001	35000000	0.019	0.2397	7.91	13.54
chr02_RaGOO	32050001	35050000	0.021	0.2428	8.64	14.27
chr02_RaGOO	32100001	35100000	0.021	0.2434	8.62	14.25
chr02_RaGOO	32150001	35150000	0.0213	0.2412	8.85	14.48
chr02_RaGOO	32200001	35200000	0.0213	0.2403	8.88	14.51
chr02_RaGOO	32250001	35250000	0.0251	0.2415	10.39	16.02
chr02_RaGOO	32300001	35300000	0.0251	0.2401	10.45	16.08
chr02_RaGOO	32350001	35350000	0.0296	0.2347	12.6	18.23
chr02_RaGOO	32400001	35400000	0.0296	0.2345	12.61	18.24
chr02_RaGOO	32450001	35450000	0.0296	0.2323	12.73	18.36
chr02_RaGOO	32500001	35500000	0.0296	0.226	13.09	18.72
chr02_RaGOO	32550001	35550000	0.0296	0.2235	13.23	18.86
chr02_RaGOO	32600001	35600000	0.0296	0.2212	13.37	19
chr02_RaGOO	32650001	35650000	0.0296	0.2182	13.56	19.19
chr02_RaGOO	32700001	35700000	0.0296	0.2134	13.86	19.49
chr02_RaGOO	32750001	35750000	0.0296	0.2094	14.12	19.75
chr02_RaGOO	32800001	35800000	0.0296	0.2083	14.2	19.83
chr02_RaGOO	32850001	35850000	0.0296	0.2051	14.42	20.05
chr02_RaGOO	32900001	35900000	0.0296	0.2045	14.46	20.09
chr02_RaGOO	32950001	35950000	0.0296	0.1992	14.85	20.48
chr02_RaGOO	33000001	36000000	0.0296	0.2006	14.74	20.37
chr02_RaGOO	33050001	36050000	0.0296	0.2	14.79	20.42
chr02_RaGOO	33100001	36100000	0.0296	0.2021	14.64	20.27
chr02_RaGOO	33150001	36150000	0.0296	0.2072	14.27	19.9
chr02_RaGOO	33200001	36200000	0.0296	0.2072	14.27	19.9
chr02_RaGOO	33250001	36250000	0.0296	0.2094	14.13	19.76
chr02_RaGOO	33300001	36300000	0.0296	0.2156	13.72	19.35
chr02_RaGOO	33350001	36350000	0.0296	0.2136	13.85	19.48
chr02_RaGOO	33400001	36400000	0.0245	0.2078	11.78	17.41
chr02_RaGOO	33450001	36450000	0.0245	0.2055	11.91	17.54
chr02_RaGOO	33500001	36500000	0.0245	0.1988	12.32	17.95
chr02_RaGOO	33550001	36550000	0.029	0.2013	14.43	20.06
chr02_RaGOO	33600001	36600000	0.0301	0.1921	15.68	21.31
chr02_RaGOO	33650001	36650000	0.0301	0.1892	15.92	21.55
chr02_RaGOO	33700001	36700000	0.0301	0.1849	16.29	21.92
chr02_RaGOO	33750001	36750000	0.0284	0.1797	15.82	21.45
chr02_RaGOO	33800001	36800000	0.0284	0.1765	16.11	21.74
chr02_RaGOO	33850001	36850000	0.0284	0.1766	16.1	21.73
chr02_RaGOO	33900001	36900000	0.0284	0.1726	16.48	22.11
chr02_RaGOO	33950001	36950000	0.0284	0.1628	17.47	23.1
chr02_RaGOO	34000001	37000000	0.0268	0.1546	17.37	23
chr02_RaGOO	34050001	37050000	0.0268	0.1505	17.84	23.47
chr02_RaGOO	34100001	37100000	0.0268	0.1442	18.61	24.24
chr02_RaGOO	34150001	37150000	0.0268	0.1421	18.89	24.52
chr02_RaGOO	34200001	37200000	0.0268	0.1403	19.13	24.76
chr02_RaGOO	34250001	37250000	0.0268	0.1417	18.94	24.57
chr02_RaGOO	34300001	37300000	0.0268	0.1412	19.01	24.64
chr02_RaGOO	34350001	37350000	0.0268	0.1354	19.83	25.46
chr02_RaGOO	34400001	37400000	0.0268	0.1367	19.64	25.27
chr02_RaGOO	34450001	37450000	0.0236	0.1314	17.95	23.58
chr02_RaGOO	34500001	37500000	0.018	0.1272	14.12	19.75
chr02_RaGOO	34550001	37550000	0.018	0.1247	14.4	20.03
chr02_RaGOO	34600001	37600000	0.018	0.1246	14.41	20.04
chr02_RaGOO	34650001	37650000	0.018	0.1215	14.78	20.41
chr02_RaGOO	34700001	37700000	0.018	0.1225	14.66	20.29
chr02_RaGOO	34750001	37750000	0.018	0.1221	14.7	20.33
chr02_RaGOO	34800001	37800000	0.018	0.1144	15.7	21.33
chr02_RaGOO	34850001	37850000	0.018	0.1086	16.52	22.15
chr02_RaGOO	34900001	37900000	0.018	0.1061	16.93	22.56
chr02_RaGOO	34950001	37950000	0.018	0.1069	16.79	22.42
chr02_RaGOO	35000001	38000000	0.018	0.1067	16.82	22.45
chr02_RaGOO	35050001	38050000	0.0159	0.1003	15.88	21.51
chr02_RaGOO	35100001	38100000	0.0159	0.0985	16.17	21.8
chr02_RaGOO	35150001	38150000	0.0139	0.0945	14.67	20.3
chr02_RaGOO	35200001	38200000	0.0139	0.0889	15.6	21.23
chr02_RaGOO	35250001	38250000	0.0101	0.0851	11.89	17.52
chr02_RaGOO	35300001	38300000	0.0101	0.0835	12.1	17.73
chr02_RaGOO	35350001	38350000	0.0056	0.0796	7.08	12.71
chr02_RaGOO	35400001	38400000	0.0056	0.0791	7.13	12.76
chr02_RaGOO	35450001	38450000	0.0056	0.0742	7.59	13.22
chr02_RaGOO	35500001	38500000	0.0056	0.0764	7.38	13.01
chr02_RaGOO	35550001	38550000	0.0056	0.0756	7.45	13.08
chr02_RaGOO	35600001	38600000	0.0056	0.0758	7.43	13.06
chr02_RaGOO	35650001	38650000	0.0056	0.0756	7.45	13.08
chr02_RaGOO	35700001	38700000	0.0056	0.0756	7.45	13.08
chr02_RaGOO	35750001	38750000	0.0056	0.0737	7.64	13.27
chr02_RaGOO	35800001	38800000	0.0056	0.0672	8.38	14.01
chr02_RaGOO	35850001	38850000	0.0056	0.0659	8.55	14.18
chr02_RaGOO	35900001	38900000	0.0056	0.0678	8.31	13.94
chr02_RaGOO	35950001	38950000	0.0056	0.0684	8.24	13.87
chr02_RaGOO	36000001	39000000	0.0056	0.0638	8.82	14.45
chr02_RaGOO	36050001	39050000	0.0056	0.063	8.94	14.57
chr02_RaGOO	36100001	39100000	0.0056	0.0614	9.18	14.81
chr02_RaGOO	36150001	39150000	0.0056	0.0565	9.98	15.61
chr02_RaGOO	36200001	39200000	0.0056	0.0568	9.93	15.56
chr02_RaGOO	36250001	39250000	0.0056	0.0557	10.12	15.75
chr02_RaGOO	36300001	39300000	0.0056	0.0498	11.31	16.94
chr02_RaGOO	36350001	39350000	0.0056	0.0501	11.25	16.88
chr02_RaGOO	36400001	39400000	0.0056	0.0503	11.2	16.83
chr02_RaGOO	36450001	39450000	0.0056	0.0493	11.43	17.06
chr02_RaGOO	36500001	39500000	0.0056	0.0493	11.43	17.06
chr02_RaGOO	36550001	39550000	0.0011	0.0461	2.35	7.98
chr02_RaGOO	36600001	39600000	0	0.0467	0	0
chr02_RaGOO	36650001	39650000	0	0.0464	0	0
chr02_RaGOO	36700001	39700000	0	0.0469	0	0
chr02_RaGOO	36750001	39750000	0	0.0465	0	0
chr02_RaGOO	36800001	39800000	0	0.046	0	0
chr02_RaGOO	36850001	39850000	0	0.0442	0	0
chr02_RaGOO	36900001	39900000	0	0.044	0	0
chr02_RaGOO	36950001	39950000	0	0.0446	0	0
chr02_RaGOO	37000001	40000000	0	0.0465	0	0
chr02_RaGOO	37050001	40050000	0	0.0466	0	0
chr02_RaGOO	37100001	40100000	0	0.0467	0	0
chr02_RaGOO	37150001	40150000	0	0.0463	0	0
chr02_RaGOO	37200001	40200000	0	0.0459	0	0
chr02_RaGOO	37250001	40250000	0	0.045	0	0
chr02_RaGOO	37300001	40300000	0	0.0445	0	0
chr02_RaGOO	37350001	40350000	0	0.0445	0	0
chr02_RaGOO	37400001	40400000	0	0.042	0	0
chr02_RaGOO	37450001	40450000	0	0.0409	0	0
chr02_RaGOO	37500001	40500000	0	0.0407	0	0
chr02_RaGOO	37550001	40550000	0	0.0406	0	0
chr02_RaGOO	37600001	40600000	0	0.039	0	0
chr02_RaGOO	37650001	40650000	0	0.0387	0	0
chr02_RaGOO	37700001	40700000	0	0.0375	0	0
chr02_RaGOO	37750001	40750000	0	0.0422	0	0
chr02_RaGOO	37800001	40800000	0	0.0427	0	0
chr02_RaGOO	37850001	40850000	0	0.0431	0	0
chr02_RaGOO	37900001	40900000	0	0.0427	0	0
chr02_RaGOO	37950001	40950000	0	0.0405	0	0
chr02_RaGOO	38000001	41000000	0	0.0412	0	0
chr02_RaGOO	38050001	41050000	0	0.0417	0	0
chr02_RaGOO	38100001	41100000	0	0.0427	0	0
chr02_RaGOO	38150001	41150000	0	0.0418	0	0
chr02_RaGOO	38200001	41200000	0	0.0422	0	0
chr02_RaGOO	38250001	41250000	0	0.0418	0	0
chr02_RaGOO	38300001	41300000	0.0039	0.0462	8.52	14.15
chr02_RaGOO	38350001	41350000	0.005	0.0466	10.8	16.43
chr02_RaGOO	38400001	41400000	0.005	0.0492	10.25	15.88
chr02_RaGOO	38450001	41411420	0.0051	0.0508	9.91	15.54
chr03_RaGOO	1	3000000	0.0016	0.0431	3.8	9.43
chr03_RaGOO	50001	3050000	0.0016	0.0418	3.92	9.55
chr03_RaGOO	100001	3100000	0.0016	0.0386	4.24	9.87
chr03_RaGOO	150001	3150000	0.0016	0.0392	4.17	9.8
chr03_RaGOO	200001	3200000	0.0016	0.0394	4.16	9.79
chr03_RaGOO	250001	3250000	0.0016	0.039	4.2	9.83
chr03_RaGOO	300001	3300000	0.0016	0.0389	4.21	9.84
chr03_RaGOO	350001	3350000	0.0016	0.0391	4.19	9.82
chr03_RaGOO	400001	3400000	0.0016	0.0396	4.14	9.77
chr03_RaGOO	450001	3450000	0.0016	0.0395	4.15	9.78
chr03_RaGOO	500001	3500000	0.0016	0.0408	4.02	9.65
chr03_RaGOO	550001	3550000	0.0016	0.0407	4.02	9.65
chr03_RaGOO	600001	3600000	0.0016	0.0416	3.94	9.57
chr03_RaGOO	650001	3650000	0.0016	0.0418	3.92	9.55
chr03_RaGOO	700001	3700000	0.0016	0.0418	3.92	9.55
chr03_RaGOO	750001	3750000	0.0016	0.0423	3.87	9.5
chr03_RaGOO	800001	3800000	0.0016	0.0427	3.84	9.47
chr03_RaGOO	850001	3850000	0.0016	0.0425	3.86	9.49
chr03_RaGOO	900001	3900000	0.0016	0.0432	3.79	9.42
chr03_RaGOO	950001	3950000	0.0016	0.0431	3.81	9.44
chr03_RaGOO	1000001	4000000	0.0016	0.0432	3.79	9.42
chr03_RaGOO	1050001	4050000	0.0016	0.0436	3.75	9.38
chr03_RaGOO	1100001	4100000	0.0016	0.0439	3.73	9.36
chr03_RaGOO	1150001	4150000	0.0016	0.0437	3.75	9.38
chr03_RaGOO	1200001	4200000	0.0016	0.0435	3.77	9.4
chr03_RaGOO	1250001	4250000	0.0016	0.0434	3.78	9.41
chr03_RaGOO	1300001	4300000	0.0016	0.0431	3.8	9.43
chr03_RaGOO	1350001	4350000	0.0016	0.0444	3.69	9.32
chr03_RaGOO	1400001	4400000	0.0016	0.0472	3.47	9.1
chr03_RaGOO	1450001	4450000	0.0016	0.0485	3.38	9.01
chr03_RaGOO	1500001	4500000	0.0016	0.048	3.41	9.04
chr03_RaGOO	1550001	4550000	0.0016	0.0486	3.37	9
chr03_RaGOO	1600001	4600000	0.0016	0.0489	3.35	8.98
chr03_RaGOO	1650001	4650000	0.0016	0.0484	3.38	9.01
chr03_RaGOO	1700001	4700000	0.0016	0.0488	3.36	8.99
chr03_RaGOO	1750001	4750000	0.0016	0.0495	3.31	8.94
chr03_RaGOO	1800001	4800000	0.0016	0.05	3.27	8.9
chr03_RaGOO	1850001	4850000	0.0016	0.0504	3.25	8.88
chr03_RaGOO	1900001	4900000	0.0016	0.051	3.21	8.84
chr03_RaGOO	1950001	4950000	0.0016	0.0509	3.22	8.85
chr03_RaGOO	2000001	5000000	0.0016	0.0503	3.26	8.89
chr03_RaGOO	2050001	5050000	0	0.043	0	0
chr03_RaGOO	2100001	5100000	0	0.0422	0	0
chr03_RaGOO	2150001	5150000	0	0.0432	0	0
chr03_RaGOO	2200001	5200000	0	0.0459	0	0
chr03_RaGOO	2250001	5250000	0	0.046	0	0
chr03_RaGOO	2300001	5300000	0	0.047	0	0
chr03_RaGOO	2350001	5350000	0	0.0515	0	0
chr03_RaGOO	2400001	5400000	0	0.0585	0	0
chr03_RaGOO	2450001	5450000	0	0.0597	0	0
chr03_RaGOO	2500001	5500000	0	0.0623	0	0
chr03_RaGOO	2550001	5550000	0	0.0628	0	0
chr03_RaGOO	2600001	5600000	0	0.0605	0	0
chr03_RaGOO	2650001	5650000	0	0.0598	0	0
chr03_RaGOO	2700001	5700000	0	0.0605	0	0
chr03_RaGOO	2750001	5750000	0	0.0609	0	0
chr03_RaGOO	2800001	5800000	0	0.0607	0	0
chr03_RaGOO	2850001	5850000	0	0.0575	0	0
chr03_RaGOO	2900001	5900000	0	0.0601	0	0
chr03_RaGOO	2950001	5950000	0	0.0626	0	0
chr03_RaGOO	3000001	6000000	0	0.0624	0	0
chr03_RaGOO	3050001	6050000	0	0.064	0	0
chr03_RaGOO	3100001	6100000	0.0016	0.0784	2.06	7.69
chr03_RaGOO	3150001	6150000	0.0026	0.0843	3.04	8.67
chr03_RaGOO	3200001	6200000	0.0026	0.0922	2.78	8.41
chr03_RaGOO	3250001	6250000	0.0026	0.0922	2.78	8.41
chr03_RaGOO	3300001	6300000	0.0026	0.0922	2.78	8.41
chr03_RaGOO	3350001	6350000	0.0026	0.0945	2.71	8.34
chr03_RaGOO	3400001	6400000	0.0026	0.098	2.62	8.25
chr03_RaGOO	3450001	6450000	0.0026	0.0985	2.6	8.23
chr03_RaGOO	3500001	6500000	0.0026	0.0975	2.63	8.26
chr03_RaGOO	3550001	6550000	0.0026	0.098	2.62	8.25
chr03_RaGOO	3600001	6600000	0.0026	0.0981	2.62	8.25
chr03_RaGOO	3650001	6650000	0.0037	0.0991	3.76	9.39
chr03_RaGOO	3700001	6700000	0.0037	0.1007	3.7	9.33
chr03_RaGOO	3750001	6750000	0.0037	0.1004	3.71	9.34
chr03_RaGOO	3800001	6800000	0.0037	0.1037	3.6	9.23
chr03_RaGOO	3850001	6850000	0.0037	0.1059	3.52	9.15
chr03_RaGOO	3900001	6900000	0.0037	0.1051	3.55	9.18
chr03_RaGOO	3950001	6950000	0.0037	0.1057	3.53	9.16
chr03_RaGOO	4000001	7000000	0.0037	0.1086	3.43	9.06
chr03_RaGOO	4050001	7050000	0.0037	0.1113	3.35	8.98
chr03_RaGOO	4100001	7100000	0.0037	0.1188	3.14	8.77
chr03_RaGOO	4150001	7150000	0.0037	0.1199	3.11	8.74
chr03_RaGOO	4200001	7200000	0.0037	0.1235	3.02	8.65
chr03_RaGOO	4250001	7250000	0.0055	0.1276	4.28	9.91
chr03_RaGOO	4300001	7300000	0.0055	0.1293	4.22	9.85
chr03_RaGOO	4350001	7350000	0.0055	0.1334	4.09	9.72
chr03_RaGOO	4400001	7400000	0.0055	0.1321	4.13	9.76
chr03_RaGOO	4450001	7450000	0.0055	0.1367	3.99	9.62
chr03_RaGOO	4500001	7500000	0.0055	0.1401	3.9	9.53
chr03_RaGOO	4550001	7550000	0.0055	0.1425	3.83	9.46
chr03_RaGOO	4600001	7600000	0.0055	0.1435	3.81	9.44
chr03_RaGOO	4650001	7650000	0.0055	0.145	3.77	9.4
chr03_RaGOO	4700001	7700000	0.0055	0.1458	3.74	9.37
chr03_RaGOO	4750001	7750000	0.0055	0.1541	3.54	9.17
chr03_RaGOO	4800001	7800000	0.0055	0.1575	3.47	9.1
chr03_RaGOO	4850001	7850000	0.0055	0.1588	3.44	9.07
chr03_RaGOO	4900001	7900000	0.0055	0.1619	3.37	9
chr03_RaGOO	4950001	7950000	0.007	0.1657	4.22	9.85
chr03_RaGOO	5000001	8000000	0.0086	0.1731	4.96	10.59
chr03_RaGOO	5050001	8050000	0.0117	0.1789	6.55	12.18
chr03_RaGOO	5100001	8100000	0.0133	0.1856	7.17	12.8
chr03_RaGOO	5150001	8150000	0.0133	0.1915	6.95	12.58
chr03_RaGOO	5200001	8200000	0.0133	0.1988	6.7	12.33
chr03_RaGOO	5250001	8250000	0.0133	0.2058	6.47	12.1
chr03_RaGOO	5300001	8300000	0.0133	0.2096	6.35	11.98
chr03_RaGOO	5350001	8350000	0.0133	0.2106	6.32	11.95
chr03_RaGOO	5400001	8400000	0.0133	0.205	6.49	12.12
chr03_RaGOO	5450001	8450000	0.0133	0.2093	6.36	11.99
chr03_RaGOO	5500001	8500000	0.0133	0.2122	6.27	11.9
chr03_RaGOO	5550001	8550000	0.0133	0.215	6.19	11.82
chr03_RaGOO	5600001	8600000	0.0133	0.218	6.11	11.74
chr03_RaGOO	5650001	8650000	0.0133	0.2275	5.85	11.48
chr03_RaGOO	5700001	8700000	0.0133	0.2321	5.73	11.36
chr03_RaGOO	5750001	8750000	0.0133	0.2366	5.62	11.25
chr03_RaGOO	5800001	8800000	0.0133	0.2428	5.48	11.11
chr03_RaGOO	5850001	8850000	0.0133	0.2481	5.36	10.99
chr03_RaGOO	5900001	8900000	0.0133	0.2512	5.3	10.93
chr03_RaGOO	5950001	8950000	0.0133	0.2563	5.19	10.82
chr03_RaGOO	6000001	9000000	0.0133	0.2609	5.1	10.73
chr03_RaGOO	6050001	9050000	0.0133	0.261	5.1	10.73
chr03_RaGOO	6100001	9100000	0.0117	0.2524	4.63	10.26
chr03_RaGOO	6150001	9150000	0.0107	0.2487	4.32	9.95
chr03_RaGOO	6200001	9200000	0.0107	0.2488	4.32	9.95
chr03_RaGOO	6250001	9250000	0.0107	0.2538	4.23	9.86
chr03_RaGOO	6300001	9300000	0.0107	0.2575	4.17	9.8
chr03_RaGOO	6350001	9350000	0.0107	0.2624	4.09	9.72
chr03_RaGOO	6400001	9400000	0.0107	0.2606	4.12	9.75
chr03_RaGOO	6450001	9450000	0.0107	0.2642	4.07	9.7
chr03_RaGOO	6500001	9500000	0.0107	0.2698	3.98	9.61
chr03_RaGOO	6550001	9550000	0.0107	0.2709	3.97	9.6
chr03_RaGOO	6600001	9600000	0.0107	0.2818	3.81	9.44
chr03_RaGOO	6650001	9650000	0.0096	0.2824	3.39	9.02
chr03_RaGOO	6700001	9700000	0.0096	0.2838	3.38	9.01
chr03_RaGOO	6750001	9750000	0.0113	0.2898	3.89	9.52
chr03_RaGOO	6800001	9800000	0.0113	0.2917	3.87	9.5
chr03_RaGOO	6850001	9850000	0.0113	0.2946	3.83	9.46
chr03_RaGOO	6900001	9900000	0.013	0.2991	4.36	9.99
chr03_RaGOO	6950001	9950000	0.013	0.2999	4.34	9.97
chr03_RaGOO	7000001	10000000	0.013	0.3064	4.25	9.88
chr03_RaGOO	7050001	10050000	0.0257	0.3152	8.15	13.78
chr03_RaGOO	7100001	10100000	0.0257	0.3093	8.31	13.94
chr03_RaGOO	7150001	10150000	0.0257	0.3141	8.18	13.81
chr03_RaGOO	7200001	10200000	0.0257	0.3167	8.11	13.74
chr03_RaGOO	7250001	10250000	0.024	0.3144	7.62	13.25
chr03_RaGOO	7300001	10300000	0.024	0.3197	7.5	13.13
chr03_RaGOO	7350001	10350000	0.024	0.3216	7.45	13.08
chr03_RaGOO	7400001	10400000	0.024	0.3235	7.41	13.04
chr03_RaGOO	7450001	10450000	0.024	0.3242	7.39	13.02
chr03_RaGOO	7500001	10500000	0.0296	0.3267	9.07	14.7
chr03_RaGOO	7550001	10550000	0.0336	0.332	10.13	15.76
chr03_RaGOO	7600001	10600000	0.0336	0.3369	9.98	15.61
chr03_RaGOO	7650001	10650000	0.0336	0.337	9.98	15.61
chr03_RaGOO	7700001	10700000	0.0336	0.3395	9.9	15.53
chr03_RaGOO	7750001	10750000	0.0336	0.3311	10.15	15.78
chr03_RaGOO	7800001	10800000	0.0336	0.3331	10.09	15.72
chr03_RaGOO	7850001	10850000	0.0399	0.3365	11.86	17.49
chr03_RaGOO	7900001	10900000	0.0399	0.3403	11.73	17.36
chr03_RaGOO	7950001	10950000	0.043	0.3422	12.57	18.2
chr03_RaGOO	8000001	11000000	0.047	0.3394	13.83	19.46
chr03_RaGOO	8050001	11050000	0.0465	0.3362	13.82	19.45
chr03_RaGOO	8100001	11100000	0.0479	0.332	14.42	20.05
chr03_RaGOO	8150001	11150000	0.0502	0.334	15.03	20.66
chr03_RaGOO	8200001	11200000	0.0502	0.3365	14.92	20.55
chr03_RaGOO	8250001	11250000	0.0524	0.343	15.29	20.92
chr03_RaGOO	8300001	11300000	0.0568	0.3464	16.39	22.02
chr03_RaGOO	8350001	11350000	0.0617	0.3485	17.71	23.34
chr03_RaGOO	8400001	11400000	0.0617	0.3521	17.53	23.16
chr03_RaGOO	8450001	11450000	0.0617	0.3557	17.35	22.98
chr03_RaGOO	8500001	11500000	0.0617	0.3583	17.22	22.85
chr03_RaGOO	8550001	11550000	0.0617	0.362	17.05	22.68
chr03_RaGOO	8600001	11600000	0.0682	0.3642	18.72	24.35
chr03_RaGOO	8650001	11650000	0.078	0.3634	21.47	27.1
chr03_RaGOO	8700001	11700000	0.0783	0.3646	21.49	27.12
chr03_RaGOO	8750001	11750000	0.0783	0.3638	21.53	27.16
chr03_RaGOO	8800001	11800000	0.0783	0.3579	21.89	27.52
chr03_RaGOO	8850001	11850000	0.0783	0.3536	22.15	27.78
chr03_RaGOO	8900001	11900000	0.0783	0.3464	22.61	28.24
chr03_RaGOO	8950001	11950000	0.0812	0.3453	23.51	29.14
chr03_RaGOO	9000001	12000000	0.0859	0.3473	24.73	30.36
chr03_RaGOO	9050001	12050000	0.0866	0.3483	24.86	30.49
chr03_RaGOO	9100001	12100000	0.0866	0.3437	25.19	30.82
chr03_RaGOO	9150001	12150000	0.0866	0.3442	25.15	30.78
chr03_RaGOO	9200001	12200000	0.0866	0.3513	24.64	30.27
chr03_RaGOO	9250001	12250000	0.0897	0.3618	24.78	30.41
chr03_RaGOO	9300001	12300000	0.0957	0.3706	25.81	31.44
chr03_RaGOO	9350001	12350000	0.0978	0.3699	26.43	32.06
chr03_RaGOO	9400001	12400000	0.0978	0.3708	26.36	31.99
chr03_RaGOO	9450001	12450000	0.0978	0.3775	25.89	31.52
chr03_RaGOO	9500001	12500000	0.0978	0.3832	25.51	31.14
chr03_RaGOO	9550001	12550000	0.0978	0.3854	25.37	31
chr03_RaGOO	9600001	12600000	0.0978	0.381	25.66	31.29
chr03_RaGOO	9650001	12650000	0.0978	0.3894	25.1	30.73
chr03_RaGOO	9700001	12700000	0.0978	0.39	25.07	30.7
chr03_RaGOO	9750001	12750000	0.0961	0.3969	24.2	29.83
chr03_RaGOO	9800001	12800000	0.1014	0.4061	24.97	30.6
chr03_RaGOO	9850001	12850000	0.1023	0.4109	24.9	30.53
chr03_RaGOO	9900001	12900000	0.1006	0.4086	24.61	30.24
chr03_RaGOO	9950001	12950000	0.1006	0.4219	23.83	29.46
chr03_RaGOO	10000001	13000000	0.1006	0.4229	23.78	29.41
chr03_RaGOO	10050001	13050000	0.0879	0.4187	20.99	26.62
chr03_RaGOO	10100001	13100000	0.0879	0.4285	20.51	26.14
chr03_RaGOO	10150001	13150000	0.091	0.4341	20.97	26.6
chr03_RaGOO	10200001	13200000	0.098	0.4389	22.33	27.96
chr03_RaGOO	10250001	13250000	0.098	0.448	21.88	27.51
chr03_RaGOO	10300001	13300000	0.098	0.4554	21.52	27.15
chr03_RaGOO	10350001	13350000	0.0984	0.4597	21.42	27.05
chr03_RaGOO	10400001	13400000	0.1011	0.4635	21.82	27.45
chr03_RaGOO	10450001	13450000	0.1053	0.4689	22.46	28.09
chr03_RaGOO	10500001	13500000	0.0996	0.4713	21.14	26.77
chr03_RaGOO	10550001	13550000	0.0975	0.4712	20.7	26.33
chr03_RaGOO	10600001	13600000	0.0975	0.4724	20.65	26.28
chr03_RaGOO	10650001	13650000	0.1014	0.484	20.95	26.58
chr03_RaGOO	10700001	13700000	0.1014	0.4864	20.85	26.48
chr03_RaGOO	10750001	13750000	0.1014	0.4917	20.63	26.26
chr03_RaGOO	10800001	13800000	0.1069	0.4963	21.54	27.17
chr03_RaGOO	10850001	13850000	0.1006	0.5071	19.84	25.47
chr03_RaGOO	10900001	13900000	0.1047	0.5083	20.59	26.22
chr03_RaGOO	10950001	13950000	0.1	0.5133	19.49	25.12
chr03_RaGOO	11000001	14000000	0.0997	0.5152	19.34	24.97
chr03_RaGOO	11050001	14050000	0.097	0.52	18.65	24.28
chr03_RaGOO	11100001	14100000	0.0997	0.5234	19.05	24.68
chr03_RaGOO	11150001	14150000	0.0989	0.5229	18.92	24.55
chr03_RaGOO	11200001	14200000	0.1044	0.5172	20.19	25.82
chr03_RaGOO	11250001	14250000	0.1022	0.5148	19.84	25.47
chr03_RaGOO	11300001	14300000	0.0994	0.5125	19.4	25.03
chr03_RaGOO	11350001	14350000	0.0997	0.5165	19.31	24.94
chr03_RaGOO	11400001	14400000	0.0997	0.5127	19.45	25.08
chr03_RaGOO	11450001	14450000	0.1042	0.5092	20.47	26.1
chr03_RaGOO	11500001	14500000	0.1042	0.5084	20.5	26.13
chr03_RaGOO	11550001	14550000	0.1042	0.5127	20.33	25.96
chr03_RaGOO	11600001	14600000	0.0978	0.52	18.8	24.43
chr03_RaGOO	11650001	14650000	0.0925	0.5254	17.61	23.24
chr03_RaGOO	11700001	14700000	0.0922	0.5265	17.52	23.15
chr03_RaGOO	11750001	14750000	0.0922	0.5381	17.14	22.77
chr03_RaGOO	11800001	14800000	0.0939	0.5481	17.13	22.76
chr03_RaGOO	11850001	14850000	0.0939	0.5516	17.02	22.65
chr03_RaGOO	11900001	14900000	0.0939	0.5557	16.9	22.53
chr03_RaGOO	11950001	14950000	0.0941	0.557	16.89	22.52
chr03_RaGOO	12000001	15000000	0.0917	0.5597	16.38	22.01
chr03_RaGOO	12050001	15050000	0.1058	0.5726	18.47	24.1
chr03_RaGOO	12100001	15100000	0.1119	0.585	19.13	24.76
chr03_RaGOO	12150001	15150000	0.1119	0.594	18.84	24.47
chr03_RaGOO	12200001	15200000	0.1119	0.5825	19.21	24.84
chr03_RaGOO	12250001	15250000	0.1108	0.5744	19.28	24.91
chr03_RaGOO	12300001	15300000	0.1047	0.5719	18.32	23.95
chr03_RaGOO	12350001	15350000	0.1027	0.574	17.88	23.51
chr03_RaGOO	12400001	15400000	0.1027	0.5762	17.81	23.44
chr03_RaGOO	12450001	15450000	0.1027	0.5739	17.89	23.52
chr03_RaGOO	12500001	15500000	0.1027	0.5687	18.05	23.68
chr03_RaGOO	12550001	15550000	0.1043	0.5689	18.33	23.96
chr03_RaGOO	12600001	15600000	0.1043	0.5717	18.24	23.87
chr03_RaGOO	12650001	15650000	0.1043	0.5687	18.34	23.97
chr03_RaGOO	12700001	15700000	0.1043	0.5756	18.12	23.75
chr03_RaGOO	12750001	15750000	0.1043	0.5757	18.12	23.75
chr03_RaGOO	12800001	15800000	0.099	0.5743	17.23	22.86
chr03_RaGOO	12850001	15850000	0.098	0.5809	16.88	22.51
chr03_RaGOO	12900001	15900000	0.098	0.5889	16.65	22.28
chr03_RaGOO	12950001	15950000	0.1023	0.5831	17.55	23.18
chr03_RaGOO	13000001	16000000	0.1052	0.5807	18.12	23.75
chr03_RaGOO	13050001	16050000	0.1052	0.5884	17.88	23.51
chr03_RaGOO	13100001	16100000	0.1052	0.5873	17.92	23.55
chr03_RaGOO	13150001	16150000	0.1021	0.5865	17.4	23.03
chr03_RaGOO	13200001	16200000	0.0978	0.5851	16.71	22.34
chr03_RaGOO	13250001	16250000	0.1028	0.5787	17.75	23.38
chr03_RaGOO	13300001	16300000	0.1028	0.5701	18.02	23.65
chr03_RaGOO	13350001	16350000	0.1023	0.5638	18.15	23.78
chr03_RaGOO	13400001	16400000	0.1059	0.5674	18.66	24.29
chr03_RaGOO	13450001	16450000	0.1038	0.563	18.43	24.06
chr03_RaGOO	13500001	16500000	0.1038	0.5636	18.41	24.04
chr03_RaGOO	13550001	16550000	0.1019	0.5635	18.08	23.71
chr03_RaGOO	13600001	16600000	0.1019	0.5649	18.03	23.66
chr03_RaGOO	13650001	16650000	0.098	0.5675	17.27	22.9
chr03_RaGOO	13700001	16700000	0.098	0.5755	17.03	22.66
chr03_RaGOO	13750001	16750000	0.098	0.5805	16.88	22.51
chr03_RaGOO	13800001	16800000	0.0925	0.5736	16.13	21.76
chr03_RaGOO	13850001	16850000	0.0925	0.5574	16.59	22.22
chr03_RaGOO	13900001	16900000	0.0884	0.5483	16.13	21.76
chr03_RaGOO	13950001	16950000	0.0884	0.5373	16.46	22.09
chr03_RaGOO	14000001	17000000	0.0833	0.53	15.72	21.35
chr03_RaGOO	14050001	17050000	0.0833	0.5239	15.9	21.53
chr03_RaGOO	14100001	17100000	0.0776	0.5226	14.85	20.48
chr03_RaGOO	14150001	17150000	0.076	0.5209	14.6	20.23
chr03_RaGOO	14200001	17200000	0.0706	0.5301	13.31	18.94
chr03_RaGOO	14250001	17250000	0.0706	0.53	13.32	18.95
chr03_RaGOO	14300001	17300000	0.0773	0.5318	14.53	20.16
chr03_RaGOO	14350001	17350000	0.0721	0.5297	13.6	19.23
chr03_RaGOO	14400001	17400000	0.0721	0.5345	13.48	19.11
chr03_RaGOO	14450001	17450000	0.0676	0.5391	12.54	18.17
chr03_RaGOO	14500001	17500000	0.0676	0.5403	12.51	18.14
chr03_RaGOO	14550001	17550000	0.0676	0.5374	12.57	18.2
chr03_RaGOO	14600001	17600000	0.0676	0.5313	12.72	18.35
chr03_RaGOO	14650001	17650000	0.0657	0.5285	12.43	18.06
chr03_RaGOO	14700001	17700000	0.0657	0.5278	12.45	18.08
chr03_RaGOO	14750001	17750000	0.0657	0.5169	12.71	18.34
chr03_RaGOO	14800001	17800000	0.064	0.5142	12.45	18.08
chr03_RaGOO	14850001	17850000	0.064	0.5222	12.26	17.89
chr03_RaGOO	14900001	17900000	0.064	0.5319	12.04	17.67
chr03_RaGOO	14950001	17950000	0.061	0.5257	11.61	17.24
chr03_RaGOO	15000001	18000000	0.0593	0.5214	11.37	17
chr03_RaGOO	15050001	18050000	0.0474	0.5173	9.16	14.79
chr03_RaGOO	15100001	18100000	0.0432	0.5141	8.41	14.04
chr03_RaGOO	15150001	18150000	0.0432	0.515	8.39	14.02
chr03_RaGOO	15200001	18200000	0.0432	0.5182	8.34	13.97
chr03_RaGOO	15250001	18250000	0.0413	0.5155	8.01	13.64
chr03_RaGOO	15300001	18300000	0.0413	0.521	7.93	13.56
chr03_RaGOO	15350001	18350000	0.0413	0.5202	7.94	13.57
chr03_RaGOO	15400001	18400000	0.0413	0.5218	7.92	13.55
chr03_RaGOO	15450001	18450000	0.0413	0.5204	7.94	13.57
chr03_RaGOO	15500001	18500000	0.0438	0.5287	8.29	13.92
chr03_RaGOO	15550001	18550000	0.045	0.5378	8.37	14
chr03_RaGOO	15600001	18600000	0.0522	0.5378	9.71	15.34
chr03_RaGOO	15650001	18650000	0.0687	0.5419	12.67	18.3
chr03_RaGOO	15700001	18700000	0.0695	0.5385	12.9	18.53
chr03_RaGOO	15750001	18750000	0.0695	0.5342	13	18.63
chr03_RaGOO	15800001	18800000	0.0719	0.533	13.5	19.13
chr03_RaGOO	15850001	18850000	0.0719	0.5229	13.76	19.39
chr03_RaGOO	15900001	18900000	0.0719	0.5221	13.78	19.41
chr03_RaGOO	15950001	18950000	0.0677	0.5216	12.98	18.61
chr03_RaGOO	16000001	19000000	0.0648	0.5299	12.22	17.85
chr03_RaGOO	16050001	19050000	0.0648	0.5284	12.26	17.89
chr03_RaGOO	16100001	19100000	0.0648	0.5234	12.38	18.01
chr03_RaGOO	16150001	19150000	0.0648	0.5223	12.4	18.03
chr03_RaGOO	16200001	19200000	0.0637	0.5194	12.26	17.89
chr03_RaGOO	16250001	19250000	0.0587	0.5246	11.2	16.83
chr03_RaGOO	16300001	19300000	0.0587	0.5187	11.32	16.95
chr03_RaGOO	16350001	19350000	0.0587	0.5189	11.32	16.95
chr03_RaGOO	16400001	19400000	0.0525	0.5111	10.28	15.91
chr03_RaGOO	16450001	19450000	0.0504	0.5087	9.91	15.54
chr03_RaGOO	16500001	19500000	0.0504	0.5058	9.97	15.6
chr03_RaGOO	16550001	19550000	0.0504	0.5027	10.03	15.66
chr03_RaGOO	16600001	19600000	0.0504	0.4968	10.15	15.78
chr03_RaGOO	16650001	19650000	0.0504	0.4851	10.4	16.03
chr03_RaGOO	16700001	19700000	0.0504	0.4708	10.71	16.34
chr03_RaGOO	16750001	19750000	0.0504	0.4615	10.93	16.56
chr03_RaGOO	16800001	19800000	0.0504	0.4645	10.86	16.49
chr03_RaGOO	16850001	19850000	0.0504	0.4778	10.55	16.18
chr03_RaGOO	16900001	19900000	0.0504	0.4838	10.42	16.05
chr03_RaGOO	16950001	19950000	0.0504	0.4889	10.31	15.94
chr03_RaGOO	17000001	20000000	0.0504	0.4949	10.19	15.82
chr03_RaGOO	17050001	20050000	0.0504	0.5003	10.08	15.71
chr03_RaGOO	17100001	20100000	0.0504	0.5056	9.97	15.6
chr03_RaGOO	17150001	20150000	0.0504	0.5063	9.96	15.59
chr03_RaGOO	17200001	20200000	0.0591	0.5032	11.75	17.38
chr03_RaGOO	17250001	20250000	0.0685	0.5001	13.7	19.33
chr03_RaGOO	17300001	20300000	0.0602	0.5046	11.93	17.56
chr03_RaGOO	17350001	20350000	0.0625	0.5041	12.4	18.03
chr03_RaGOO	17400001	20400000	0.0641	0.5134	12.49	18.12
chr03_RaGOO	17450001	20450000	0.0641	0.5157	12.43	18.06
chr03_RaGOO	17500001	20500000	0.0641	0.5113	12.54	18.17
chr03_RaGOO	17550001	20550000	0.0641	0.5048	12.7	18.33
chr03_RaGOO	17600001	20600000	0.0641	0.5054	12.69	18.32
chr03_RaGOO	17650001	20650000	0.0614	0.4966	12.36	17.99
chr03_RaGOO	17700001	20700000	0.0614	0.4978	12.33	17.96
chr03_RaGOO	17750001	20750000	0.0614	0.4983	12.32	17.95
chr03_RaGOO	17800001	20800000	0.0614	0.49	12.52	18.15
chr03_RaGOO	17850001	20850000	0.0614	0.4768	12.87	18.5
chr03_RaGOO	17900001	20900000	0.0614	0.4625	13.27	18.9
chr03_RaGOO	17950001	20950000	0.0614	0.4609	13.31	18.94
chr03_RaGOO	18000001	21000000	0.0608	0.4555	13.35	18.98
chr03_RaGOO	18050001	21050000	0.0579	0.4561	12.7	18.33
chr03_RaGOO	18100001	21100000	0.0559	0.4533	12.33	17.96
chr03_RaGOO	18150001	21150000	0.0559	0.4485	12.47	18.1
chr03_RaGOO	18200001	21200000	0.059	0.4484	13.16	18.79
chr03_RaGOO	18250001	21250000	0.0649	0.4502	14.42	20.05
chr03_RaGOO	18300001	21300000	0.0678	0.445	15.23	20.86
chr03_RaGOO	18350001	21350000	0.0678	0.4452	15.23	20.86
chr03_RaGOO	18400001	21400000	0.0678	0.44	15.41	21.04
chr03_RaGOO	18450001	21450000	0.0709	0.4378	16.19	21.82
[truncated: 2,466 more rows]
