# Supplementary material for: Insights into angiosperm evolution, floral development and chemical biosynthesis from the Aristolochia fimbriata genome
Source: Nat Plants. 2021 Sep 2;7(9):1239–53. doi: 10.1038/s41477-021-00990-2 (PMC8445822; doi:10.1038/s41477-021-00990-2)
Supplement: Source Data Fig. 5 — The mean size of floral-related gene families in the 22 studied species. It is the source data used for generating the barplot in Fig. 5a. The expression values (logarithm to base 2 of TPM plus 0.001) of floral-related genes in different tissues. The source data used for generating the heatmaps in Fig. 5d–f. The genes co-expressed with AP3 and PI and other floral-related co-expressed gene pairs. It is the source data used for generating the co-expression network in Fig. 5g. [file 41477_2021_990_MOESM5_ESM.xlsx]

## Sheet: Fig. 5a
Source data used for generating the barplot in Figure 5a.
Species	Mean size of floral related gene families
S. moellendorffii	14.438
P. abies	33.625
G. biloba	21.562
A. trichopoda	31.312
N. colorata	39.5
A. coerulea	44.25
P. somniferum	73.375
N. nucifera	60.938
V. vinifera	45.75
S. lycopersicum	57
P. trichocarpa	87.562
A. thaliana	82.125
A. fimbriata	32.5
P.nigrum	83.75
L. chinense	42.938
P. americana	46.438
C. kanehirae	53.875
S. polyrhiza	34.312
P. equestris	40.188
M. acuminata	94.75
S. bicolor	45.125
O. sativa	42.5

## Sheet: Fig. 5d
Source data used for generating the heatmap in Figure 5d.
	Stage 8 flower						Anthesis flower
	L	T	U	G	O		L	T	U	G	O		LF
Af04G211200-CUC2	0	0	0	0	3.812		0	0	0	0	2.76		0
Af01G113100-CUC3	0	0	0	0	0.096		0	0	0	0	0		0
Note: The values represent the logarithm to base 2 of TPM plus 0.001 (nagative numbers were replaced with zero).

## Sheet: Fig. 5e
Source data used for generating the heatmap in Figure 5e.
	Stage 8 flower						Anthesis flower
	L	T	U	G	O		L	T	U	G	O		LF
Af01G256600-CYC1	0	0	0	0	0		1.157	0	0	0	0		1.625
Af07G042800-CIN1	6.943	6.02	4.173	5.597	5.552		6.368	5.767	5.176	6.052	5.64		6.573
Af07G014100-CIN2	4.492	3.201	1.349	0	0		6.281	4.168	1.539	1.334	0		4.508
Af04G060600-CIN3	7.826	7.217	4.261	4.713	4.834		4.103	3.476	1.737	1.157	4.734		7.754
Note: The values represent the logarithm to base 2 of TPM plus 0.001 (nagative numbers were replaced with zero).

## Sheet: Fig. 5f
Source data used for generating the heatmap in Figure 5f.
	Stage 8 flower						Anthesis flower
	L	T	U	G	O		L	T	U	G	O		LF
Af04G164800-CHS	9.677	7.746	5.55	9.153	7.304		4.916	5.617	5.113	6.186	6.675		6.95
Af04G201400-CHS	8.626	10.047	9.986	3.915	5.52		5.293	6.665	6.003	1.849	5.179		9.194
Af02G200300-CHI	4.78	6.166	8.063	5.822	6.374		3.943	5.596	6.21	3.529	6.031		4.232
Af06G176300-F3H	9.038	9.755	10.076	5.118	5.953		4.321	5.479	4.535	2.922	5.837		6.697
Af07G050200-F3'H	7.388	6.386	6.066	3.144	6.202		0.435	1.971	1.508	0.895	5.387		4.049
Af03G118000-DFR	8.731	9.924	10.791	2.491	1.482		2.191	5.137	7.554	3.747	0.61		0
Af06G156800-ANS	8.077	8.904	9.162	0.432	0		0	2.993	0.828	0	0		0
Af01G050400-3GT	5.764	5.877	6.927	1.033	4.264		0	0.245	3.585	0	3.995		5.031
Af01G050300-3GT	2.178	2.092	2.447	0.642	3.93		0	0.901	0.054	0	3.249		3.455
Af01G371000-MYB12	4.054	2.581	2.305	2.68	3.837		0.21	0.452	0	0	3.176		4.088
Af07G010600-PAP1	3.632	4.954	4.906	2.725	4.582		0.953	1.48	0	0	3.32		4.85
Af01G234500-TT8	5.614	6.359	6.624	4.923	4.238		0.799	1.729	1.353	0	4.121		4.303
Af06G025300-GL3	6.268	6.537	5.946	4.727	5.057		2.905	4.282	4.798	4.835	4.668		4.56
Af04G171300-TTG1	6.126	5.854	5.508	5.682	6.286		6.363	5.686	5.527	5.218	5.97		5.461
Af04G267800-CPC	2.485	3.453	3.429	1.603	3.493		0	0.102	0	0	3.048		4.275
Note: The values represent the logarithm to base 2 of TPM plus 0.001 (nagative numbers were replaced with zero).

## Sheet: Fig. 5g
Source data used for generating the heatmap in Figure 5g.
Gene1	Gene2	correlation	positive/negative
3GT	TT8	0.83568	+
TT8	TTG2	0.829546	+
TT8	CHI	0.695466	+
TT8	CPC	0.785165	+
TT8	DFR	0.89409	+
TT8	CHS	0.855342	+
TT8	PI	0.702419	+
TT8	GL3	0.812522	+
TT8	AP3	0.685005	+
TT8	ANS	0.906203	+
TT8	F3H	0.954495	+
TT8	PAP1	0.734184	+
3GT	DFR	0.843515	+
CHI	DFR	0.820575	+
CPC	DFR	0.68868	+
DFR	CHS	0.825574	+
DFR	PI	0.703104	+
DFR	GL3	0.667022	+
DFR	AP3	0.628797	+
DFR	ANS	0.947523	+
DFR	F3H	0.95182	+
Af01G012500	PI	0.653385	-
Af01G028100	PI	0.633369	-
Af01G040000	PI	0.720064	+
Af01G044000	PI	0.686606	-
Af01G049700	PI	0.621973	+
Af01G054800	PI	0.71785	-
Af01G060700	PI	0.68029	+
Af01G061000	PI	0.66941	+
Af01G067100	PI	0.693657	-
Af01G067500	PI	0.735458	+
Af01G105000	PI	0.87598	+
Af01G105100	PI	0.652933	+
Af01G123300	PI	0.619573	+
Af01G145600	PI	0.660208	+
Af01G154400	PI	0.785841	-
Af01G157100	PI	0.70275	+
Af01G157900	PI	0.601807	+
Af01G177600	PI	0.730512	+
Af01G182600	PI	0.559687	+
Af01G200310	PI	0.798332	+
Af01G203400	PI	0.745253	+
Af01G217800	PI	0.622925	+
Af01G225200	PI	0.667079	+
Af01G261900	PI	0.748832	+
Af01G301800	PI	0.64643	+
Af01G310900	PI	0.70576	+
Af01G317000	PI	0.677714	-
Af01G341400	PI	0.684038	+
Af01G341600	PI	0.690894	+
Af01G345600	PI	0.747551	+
Af01G366800	PI	0.731158	+
Af01G381300	PI	0.657926	-
Af01G414100	PI	0.69349	+
Af02G021900	PI	0.692137	+
Af02G035500	PI	0.643216	+
Af02G049800	PI	0.632028	+
Af02G058600	PI	0.801875	+
Af02G070400	PI	0.727046	+
Af02G102100	PI	0.7009	+
Af02G105500	PI	0.695975	+
Af02G115600	PI	0.688213	+
Af02G119500	PI	0.685946	-
Af02G127900	PI	0.674167	+
Af02G160400	PI	0.704237	+
Af02G204200	PI	0.745088	+
Af02G216400	PI	0.694317	-
Af02G227000	PI	0.744111	+
Af02G250400	PI	0.636412	-
Af02G251800	PI	0.724876	-
Af02G253600	PI	0.740313	+
Af02G256000	PI	0.662736	+
Af02G283000	PI	0.868414	+
Af02G289300	PI	0.652278	+
Af02G295000	PI	0.571778	+
Af02G305300	PI	0.729711	-
Af02G320200	PI	0.668587	+
Af02G321200	PI	0.678742	+
Af02G343700	PI	0.655606	+
Af03G036001	PI	0.572476	+
Af03G040300	PI	0.561276	+
Af03G051400	PI	0.70023	+
Af03G053500	PI	0.620807	+
Af03G057410	PI	0.705383	-
Af03G080400	PI	0.66297	+
Af03G086210	PI	0.6759	+
Af03G118500	PI	0.72783	+
Af03G137100	PI	0.781866	+
Af03G146400	PI	0.820307	+
Af03G146800	PI	0.808819	+
Af03G165600	PI	0.788616	+
Af03G203700	PI	0.794044	-
Af03G210800	PI	0.585102	+
Af03G212800	PI	0.660051	+
Af03G229900	PI	0.69393	+
Af03G237500	PI	0.7175	+
Af03G238100	PI	0.817166	+
Af03G243000	PI	0.639969	+
Af03G251500	PI	0.748202	-
Af03G253900	PI	0.668197	+
Af03G270200	PI	0.755519	+
Af03G276500	PI	0.691184	+
Af03G279500	PI	0.603586	+
Af04G000700	PI	0.772253	-
Af04G012000	PI	0.667781	+
Af04G032500	PI	0.677645	+
Af04G045100	PI	0.704044	+
Af04G059200	PI	0.669788	+
Af04G059700	PI	0.687116	+
Af04G094000	PI	0.719796	+
Af04G101800	PI	0.778882	+
Af04G105800	PI	0.620195	+
Af04G106900	PI	0.644563	+
Af04G107500	PI	0.731932	+
Af04G118100	PI	0.715632	+
Af04G136500	PI	0.63223	+
Af04G138000	PI	0.698047	+
Af04G138100	PI	0.907315	+
Af04G146000	PI	0.843005	+
Af04G158500	PI	0.68187	-
Af04G178400	PI	0.757983	+
Af04G178410	PI	0.689847	+
Af04G195200	PI	0.607844	+
Af04G230900	PI	0.725705	+
Af04G237300	PI	0.659987	-
Af04G245400	PI	0.687095	-
Af04G255000	PI	0.674973	+
Af05G011000	PI	0.695437	+
Af05G015600	PI	0.664117	+
Af05G029800	PI	0.725883	+
Af05G034800	PI	0.721775	+
Af05G036300	PI	0.709536	+
Af05G038000	PI	0.724865	+
Af05G048700	PI	0.720675	+
Af05G055700	PI	0.678601	-
Af05G057000	PI	0.604828	+
Af05G085800	PI	0.795853	+
Af05G085900	PI	0.72973	+
Af05G087400	PI	0.721161	+
Af05G095100	PI	0.62901	-
Af05G110900	PI	0.673099	+
Af05G135000	PI	0.77868	+
Af05G137200	PI	0.711031	+
Af05G149000	PI	0.699416	+
Af05G158300	PI	0.708277	+
Af05G172200	PI	0.664351	+
Af05G172400	PI	0.761672	+
Af05G174700	PI	0.691816	+
Af05G175400	PI	0.736488	+
Af05G178100	PI	0.662232	-
Af05G206700	PI	0.750463	+
Af05G207500	PI	0.70459	-
PI	Af06G014400	0.901727	+
PI	Af06G029700	0.820281	+
PI	Af06G033100	0.606446	+
PI	Af06G033300	0.665464	+
PI	Af06G061500	0.765239	+
PI	AP3	0.889792	+
PI	Af06G070300	0.703565	-
PI	Af06G071300	0.691379	+
PI	Af06G131700	0.765559	+
PI	ANS	0.65152	+
PI	Af06G157600	0.720952	+
PI	F3H	0.663156	+
PI	Af06G185900	0.720736	+
PI	Af07G004300	0.793805	+
PI	Af07G014300	0.701493	-
PI	Af07G029000	0.672632	-
PI	Af07G124100	0.777203	+
PI	Af07G194000	0.77571	+
Af01G003300	AP3	0.760823	-
Af01G022800	AP3	0.768854	+
Af01G028100	AP3	0.606797	-
Af01G030700	AP3	0.678876	+
Af01G037700	AP3	0.72894	+
Af01G040000	AP3	0.711875	+
Af01G044000	AP3	0.739612	-
Af01G054800	AP3	0.716093	-
Af01G054900	AP3	0.68826	+
Af01G060700	AP3	0.711589	+
Af01G067100	AP3	0.747218	-
Af01G067500	AP3	0.656857	+
Af01G071500	AP3	0.720955	-
Af01G072400	AP3	0.734588	+
Af01G072900	AP3	0.738606	+
Af01G080000	AP3	0.739245	+
Af01G092100	AP3	0.717178	+
Af01G094100	AP3	0.740439	+
Af01G097300	AP3	0.707465	+
Af01G098200	AP3	0.775305	+
Af01G105000	AP3	0.863883	+
Af01G127500	AP3	0.657065	-
Af01G138100	AP3	0.739115	+
Af01G150400	AP3	0.644202	-
Af01G154400	AP3	0.77865	-
Af01G157900	AP3	0.581777	+
Af01G176800	AP3	0.722351	+
Af01G177600	AP3	0.801339	+
Af01G195000	AP3	0.670706	-
Af01G203400	AP3	0.760655	+
Af01G214400	AP3	0.641036	-
Af01G225200	AP3	0.593427	+
Af01G235300	AP3	0.695971	-
Af01G261900	AP3	0.721149	+
Af01G295500	AP3	0.750972	+
Af01G314800	AP3	0.740577	+
Af01G317000	AP3	0.632946	-
Af01G338100	AP3	0.642228	-
Af01G341600	AP3	0.619463	+
Af01G345600	AP3	0.8598	+
Af01G351900	AP3	0.694288	+
Af01G356200	AP3	0.71245	+
Af01G366800	AP3	0.840781	+
Af01G381300	AP3	0.67616	-
Af01G383500	AP3	0.669977	-
Af01G414100	AP3	0.68549	+
Af02G012100	AP3	0.73369	+
Af02G017000	AP3	0.716381	+
Af02G035500	AP3	0.623369	+
Af02G035700	AP3	0.765362	+
Af02G058600	AP3	0.708681	+
Af02G071500	AP3	0.723727	+
Af02G079900	AP3	0.742074	+
Af02G102100	AP3	0.741868	+
Af02G105500	AP3	0.730149	+
Af02G119500	AP3	0.728163	-
Af02G151900	AP3	0.731347	+
Af02G196900	AP3	0.758461	+
Af02G204200	AP3	0.821613	+
Af02G216400	AP3	0.733017	-
Af02G224400	AP3	0.671169	-
Af02G227000	AP3	0.652368	+
Af02G242500	AP3	0.678393	-
Af02G251800	AP3	0.761688	-
Af02G253600	AP3	0.8069	+
Af02G254900	AP3	0.73549	+
Af02G257000	AP3	0.713708	+
Af02G262600	AP3	0.757222	+
Af02G283000	AP3	0.850243	+
Af02G289300	AP3	0.653702	+
Af02G320200	AP3	0.661978	+
Af02G321200	AP3	0.68847	+
Af02G343700	AP3	0.625006	+
Af03G000300	AP3	0.763405	+
Af03G000400	AP3	0.752305	+
Af03G021400	AP3	0.768429	+
Af03G038100	AP3	0.755408	+
Af03G045600	AP3	0.725148	+
Af03G049300	AP3	0.742485	+
Af03G051400	AP3	0.654945	+
Af03G053500	AP3	0.599639	+
Af03G057410	AP3	0.706851	-
Af03G063200	AP3	0.684206	+
Af03G080400	AP3	0.667019	+
Af03G084800	AP3	0.77738	+
Af03G086210	AP3	0.743007	+
Af03G095800	AP3	0.716899	+
Af03G110600	AP3	0.717413	-
Af03G117500	AP3	0.76226	+
Af03G118500	AP3	0.831795	+
Af03G118600	AP3	0.721685	+
Af03G129300	AP3	0.724643	+
Af03G132500	AP3	0.755174	+
Af03G137100	AP3	0.816252	+
Af03G146400	AP3	0.685077	+
Af03G146800	AP3	0.698929	+
Af03G165600	AP3	0.709851	+
Af03G192500	AP3	0.715361	+
Af03G197400	AP3	0.744379	+
Af03G203700	AP3	0.788513	-
Af03G211400	AP3	0.611391	+
Af03G223800	AP3	0.716504	+
Af03G229900	AP3	0.662368	+
Af03G238100	AP3	0.860614	+
Af03G241400	AP3	0.715183	+
Af03G251500	AP3	0.746368	-
Af03G253900	AP3	0.710983	+
Af03G270200	AP3	0.751012	+
Af03G270600	AP3	0.714578	+
Af03G276500	AP3	0.689717	+
Af03G277200	AP3	0.67499	-
Af04G000700	AP3	0.808845	-
Af04G015100	AP3	0.787542	+
Af04G019000	AP3	0.774768	+
Af04G094000	AP3	0.657524	+
Af04G101200	AP3	0.766816	+
Af04G101800	AP3	0.812201	+
Af04G118100	AP3	0.694549	+
Af04G138100	AP3	0.782163	+
Af04G146000	AP3	0.814306	+
Af04G169600	AP3	0.681911	+
Af04G186500	AP3	0.68603	+
Af04G188800	AP3	0.732711	+
Af04G198600	AP3	0.749704	+
Af04G212600	AP3	0.740768	+
Af04G230900	AP3	0.725926	+
Af04G237300	AP3	0.691205	-
Af04G248600	AP3	0.691329	-
Af04G255000	AP3	0.821242	+
Af04G256100	AP3	0.745019	+
Af04G268200	AP3	0.757084	+
Af04G268300	AP3	0.755858	+
Af05G000320	AP3	0.719848	+
Af05G007800	AP3	0.732078	+
Af05G011000	AP3	0.777863	+
Af05G028900	AP3	0.679897	+
Af05G029800	AP3	0.657421	+
Af05G034800	AP3	0.8182	+
Af05G036300	AP3	0.728226	+
Af05G038000	AP3	0.847745	+
Af05G039300	AP3	0.756468	+
Af05G055100	AP3	0.719664	+
Af05G055700	AP3	0.713805	-
Af05G060500	AP3	0.724452	+
Af05G077100	AP3	0.627029	-
Af05G085800	AP3	0.771278	+
Af05G085900	AP3	0.66328	+
Af05G087400	AP3	0.782991	+
Af05G095100	AP3	0.66157	-
Af05G109500	AP3	0.754473	+
Af05G135000	AP3	0.822977	+
Af05G137200	AP3	0.767263	+
Af05G146600	AP3	0.763276	+
Af05G149000	AP3	0.807546	+
Af05G158300	AP3	0.757104	+
Af05G162900	AP3	0.773508	+
Af05G170100	AP3	0.758846	+
Af05G172400	AP3	0.798084	+
Af05G174700	AP3	0.691494	+
Af05G175400	AP3	0.803686	+
Af05G192600	AP3	0.742226	+
Af05G206700	AP3	0.80579	+
Af05G207500	AP3	0.708336	-
Af06G002900	AP3	0.704919	+
Af06G014400	AP3	0.754835	+
Af06G029700	AP3	0.860873	+
Af06G035700	AP3	0.647272	+
Af06G038300	AP3	0.630353	-
Af06G061500	AP3	0.723053	+
Af06G064200	AP3	0.577586	+
AP3	Af06G070300	0.742252	-
AP3	Af06G076400	0.676389	-
AP3	Af06G085100	0.742348	+
AP3	Af06G086000	0.668154	+
AP3	Af06G117410	0.695455	+
AP3	Af06G131700	0.688251	+
AP3	Af06G143700	0.579982	+
AP3	ANS	0.688231	+
AP3	Af06G157600	0.768334	+
AP3	F3H	0.660153	+
AP3	Af06G185900	0.758509	+
AP3	Af07G000200	0.752614	+
AP3	Af07G004300	0.746526	+
AP3	Af07G005400	0.692333	+
AP3	Af07G006700	0.607546	-
AP3	Af07G009500	0.577227	-
AP3	Af07G014300	0.74854	-
AP3	Af07G022600	0.690571	-
AP3	Af07G029000	0.79435	-
AP3	Af07G030100	0.589704	-
AP3	Af07G086100	0.768322	+
AP3	Af07G093600	0.636542	-
AP3	Af07G104300	0.757253	+
AP3	Af07G124100	0.779742	+
AP3	Af07G129900	0.769436	+
AP3	Af07G130700	0.639683	+
AP3	Af07G131700	0.647634	+
AP3	Af07G194000	0.858749	+
3GT	ANS	0.817087	+
TTG2	ANS	0.764772	+
CHI	ANS	0.676729	+
CPC	ANS	0.669208	+
CHS	ANS	0.845546	+
GL3	ANS	0.785872	+
ANS	F3H	0.97458	+
3GT	F3H	0.864384	+
TTG2	F3H	0.788785	+
CHI	F3H	0.690087	+
CPC	F3H	0.733692	+
CHS	F3H	0.888053	+
GL3	F3H	0.822233	+
F3H	PAP1	0.694346	+
