# Supplementary material for: Insights into angiosperm evolution, floral development and chemical biosynthesis from the Aristolochia fimbriata genome
Source: Nat Plants. 2021 Sep 2;7(9):1239–53. doi: 10.1038/s41477-021-00990-2 (PMC8445822; doi:10.1038/s41477-021-00990-2)
Supplement: Source Data Fig. 6 — The expression values (logarithm to base 2 of TPM plus 0.001) of TPS genes in different tissues. The source data used for generating the heatmaps in Fig. 6c. [file 41477_2021_990_MOESM6_ESM.xlsx]

## Sheet: 6c
Source data used for generating the heatmap in Figure 6c.
	Stage 8 flower						Anthesis flower
	L	T	U	G	O		L	T	U	G	O		LF
Af06G158900.1	0	0	0	0	0		5.047	8.717	12.014	6.8	0.338		0
Af01G160300.1	0	0	0	0	0		6.909	5.81	3.775	1.35	0		0
Af05G102900.1	2.091	3.951	3.573	0	4.888		0.635	2.483	2.647	0	4.007		4.138
Af02G235400.1	3.334	4.727	4.393	0	4.867		0.742	2.549	2.489	0	3.843		4.123
Af02G317200.1	4.026	3.858	3.779	3.827	3.835		3.185	3.604	3.621	3.488	3.695		3.218
Af02G235200.1	0.924	2.72	2.513	0	3.826		0.13	1.5	0.949	0	2.527		3.248
Af02G232400.1	0	0	0	0	0		0	0	0	0	2.251		0
Af05G030400.1	6.541	6.783	6.496	5.732	6.657		4.582	6.062	5.956	5.692	6.808		6.175
Af05G030410.1	2.679	4.633	3.776	0	4.505		2.234	4.121	3.614	0	3.969		3.954
Af02G246100.1	0	0	0	0	0		0	0.609	4.053	0	0		0
Af05G033400.1	0.627	1.302	1.355	0.514	1.125		0.739	0.49	0.578	0.639	1.498		0
Af01G092010.1	0.017	2.118	1.61	3.765	1.218		0	0	0	0	0		0
Af07G009400.1	2.988	3.56	3.784	3.517	4.999		2.359	2.452	2.508	2.301	5.064		4.838
Af07G009300.1	3.936	4.397	4.994	4.955	5.259		1.88	2.405	2.7	2.863	4.712		3.182
Af01G154900.1	0	0	5.224	0	2.584		3.253	4.113	7.426	0.787	2.618		0
Af02G246800.1	0	0	3.023	1.074	7.858		0	0	0	0	6.508		0
Af02G245300.1	0	0	0	0	0		5.171	0.011	0	0.994	0		0
Af02G018400.1	2.242	2.865	3.528	3.86	4.799		1.079	2.193	3.894	4.074	4.871		5.43
Af02G246500.1	0	0	0.436	0	0.389		3.716	3.003	2.266	2.164	2.116		6.076
Af02G245100.1	0	1.722	1.118	0	2.711		0	0	0	0	1.828		2.661
Note: The values represent the logarithm to base 2 of TPM plus 0.001 (nagative numbers were replaced with zero).
