# Supplementary material for: Insights into angiosperm evolution, floral development and chemical biosynthesis from the Aristolochia fimbriata genome
Source: Nat Plants. 2021 Sep 2;7(9):1239–53. doi: 10.1038/s41477-021-00990-2 (PMC8445822; doi:10.1038/s41477-021-00990-2)
Supplement: Source Data Extended Data Fig. 3 — The Nanopore read depth for each 50-kb sliding window on different chromosomes. It is the source data used for generating the Extended Data Fig. 3a. The resulted Nt.BspQI restriction site information of each BioNano optical moleculars. It is the source data used for generating the Extended Data Fig. 3c. [file 41477_2021_990_MOESM7_ESM.xlsx]

## Sheet: ED_Fig. 3a
Source data used for generating the Extended Data Figure 3a.
step(50k)	depth	chromosome
0	14	chr01
0.05	29	chr01
0.1	12	chr01
0.15	34	chr01
0.2	87	chr01
0.25	86	chr01
0.3	84	chr01
0.35	84	chr01
0.4	92	chr01
0.45	89	chr01
0.5	88	chr01
0.55	88	chr01
0.6	92	chr01
0.65	94	chr01
0.7	91	chr01
0.75	85	chr01
0.8	90	chr01
0.85	88	chr01
0.9	85	chr01
0.95	81	chr01
1	89	chr01
1.05	89	chr01
1.1	91	chr01
1.15	90	chr01
1.2	76	chr01
1.25	89	chr01
1.3	93	chr01
1.35	79	chr01
1.4	91	chr01
1.45	88	chr01
1.5	90	chr01
1.55	86	chr01
1.6	88	chr01
1.65	90	chr01
1.7	88	chr01
1.75	89	chr01
1.8	86	chr01
1.85	86	chr01
1.9	87	chr01
1.95	80	chr01
2	89	chr01
2.05	91	chr01
2.1	91	chr01
2.15	85	chr01
2.2	87	chr01
2.25	90	chr01
2.3	92	chr01
2.35	93	chr01
2.4	90	chr01
2.45	85	chr01
2.5	86	chr01
2.55	92	chr01
2.6	88	chr01
2.65	86	chr01
2.7	92	chr01
2.75	77	chr01
2.8	90	chr01
2.85	91	chr01
2.9	85	chr01
2.95	90	chr01
3	90	chr01
3.05	85	chr01
3.1	91	chr01
3.15	91	chr01
3.2	89	chr01
3.25	92	chr01
3.3	90	chr01
3.35	72	chr01
3.4	89	chr01
3.45	93	chr01
3.5	91	chr01
3.55	96	chr01
3.6	86	chr01
3.65	88	chr01
3.7	91	chr01
3.75	86	chr01
3.8	94	chr01
3.85	87	chr01
3.9	82	chr01
3.95	76	chr01
4	93	chr01
4.05	87	chr01
4.1	85	chr01
4.15	88	chr01
4.2	80	chr01
4.25	84	chr01
4.3	85	chr01
4.35	82	chr01
4.4	91	chr01
4.45	88	chr01
4.5	81	chr01
4.55	85	chr01
4.6	88	chr01
4.65	87	chr01
4.7	89	chr01
4.75	80	chr01
4.8	86	chr01
4.85	92	chr01
4.9	92	chr01
4.95	92	chr01
5	87	chr01
5.05	81	chr01
5.1	84	chr01
5.15	90	chr01
5.2	84	chr01
5.25	89	chr01
5.3	87	chr01
5.35	88	chr01
5.4	83	chr01
5.45	87	chr01
5.5	86	chr01
5.55	82	chr01
5.6	85	chr01
5.65	87	chr01
5.7	89	chr01
5.75	90	chr01
5.8	89	chr01
5.85	94	chr01
5.9	87	chr01
5.95	92	chr01
6	95	chr01
6.05	78	chr01
6.1	84	chr01
6.15	90	chr01
6.2	93	chr01
6.25	90	chr01
6.3	95	chr01
6.35	87	chr01
6.4	81	chr01
6.45	78	chr01
6.5	87	chr01
6.55	93	chr01
6.6	95	chr01
6.65	92	chr01
6.7	81	chr01
6.75	93	chr01
6.8	88	chr01
6.85	87	chr01
6.9	85	chr01
6.95	91	chr01
7	89	chr01
7.05	84	chr01
7.1	89	chr01
7.15	83	chr01
7.2	74	chr01
7.25	88	chr01
7.3	91	chr01
7.35	85	chr01
7.4	91	chr01
7.45	86	chr01
7.5	83	chr01
7.55	88	chr01
7.6	87	chr01
7.65	90	chr01
7.7	88	chr01
7.75	89	chr01
7.8	91	chr01
7.85	88	chr01
7.9	87	chr01
7.95	83	chr01
8	88	chr01
8.05	93	chr01
8.1	89	chr01
8.15	90	chr01
8.2	89	chr01
8.25	79	chr01
8.3	85	chr01
8.35	85	chr01
8.4	90	chr01
8.45	92	chr01
8.5	89	chr01
8.55	91	chr01
8.6	97	chr01
8.65	92	chr01
8.7	91	chr01
8.75	89	chr01
8.8	86	chr01
8.85	86	chr01
8.9	86	chr01
8.95	88	chr01
9	85	chr01
9.05	92	chr01
9.1	80	chr01
9.15	87	chr01
9.2	82	chr01
9.25	85	chr01
9.3	81	chr01
9.35	86	chr01
9.4	86	chr01
9.45	90	chr01
9.5	90	chr01
9.55	90	chr01
9.6	91	chr01
9.65	86	chr01
9.7	90	chr01
9.75	89	chr01
9.8	82	chr01
9.85	84	chr01
9.9	86	chr01
9.95	91	chr01
10	84	chr01
10.05	86	chr01
10.1	90	chr01
10.15	82	chr01
10.2	85	chr01
10.25	83	chr01
10.3	84	chr01
10.35	91	chr01
10.4	85	chr01
10.45	84	chr01
10.5	79	chr01
10.55	89	chr01
10.6	90	chr01
10.65	85	chr01
10.7	79	chr01
10.75	83	chr01
10.8	83	chr01
10.85	76	chr01
10.9	84	chr01
10.95	89	chr01
11	85	chr01
11.05	92	chr01
11.1	80	chr01
11.15	93	chr01
11.2	90	chr01
11.25	87	chr01
11.3	90	chr01
11.35	88	chr01
11.4	84	chr01
11.45	91	chr01
11.5	86	chr01
11.55	94	chr01
11.6	88	chr01
11.65	86	chr01
11.7	85	chr01
11.75	90	chr01
11.8	86	chr01
11.85	90	chr01
11.9	88	chr01
11.95	81	chr01
12	87	chr01
12.05	88	chr01
12.1	79	chr01
12.15	84	chr01
12.2	90	chr01
12.25	88	chr01
12.3	89	chr01
12.35	86	chr01
12.4	87	chr01
12.45	89	chr01
12.5	85	chr01
12.55	84	chr01
12.6	94	chr01
12.65	85	chr01
12.7	81	chr01
12.75	78	chr01
12.8	86	chr01
12.85	84	chr01
12.9	83	chr01
12.95	94	chr01
13	82	chr01
13.05	85	chr01
13.1	95	chr01
13.15	85	chr01
13.2	87	chr01
13.25	84	chr01
13.3	89	chr01
13.35	83	chr01
13.4	90	chr01
13.45	83	chr01
13.5	91	chr01
13.55	78	chr01
13.6	86	chr01
13.65	88	chr01
13.7	91	chr01
13.75	88	chr01
13.8	87	chr01
13.85	90	chr01
13.9	90	chr01
13.95	85	chr01
14	69	chr01
14.05	86	chr01
14.1	92	chr01
14.15	87	chr01
14.2	86	chr01
14.25	80	chr01
14.3	85	chr01
14.35	87	chr01
14.4	83	chr01
14.45	88	chr01
14.5	91	chr01
14.55	87	chr01
14.6	79	chr01
14.65	79	chr01
14.7	88	chr01
14.75	90	chr01
14.8	81	chr01
14.85	84	chr01
14.9	85	chr01
14.95	32	chr01
15	80	chr01
15.05	84	chr01
15.1	87	chr01
15.15	91	chr01
15.2	84	chr01
15.25	88	chr01
15.3	83	chr01
15.35	88	chr01
15.4	84	chr01
15.45	87	chr01
15.5	90	chr01
15.55	100	chr01
15.6	111	chr01
15.65	19	chr01
15.7	77	chr01
15.75	87	chr01
15.8	84	chr01
15.85	79	chr01
15.9	83	chr01
15.95	86	chr01
16	81	chr01
16.05	85.5	chr01
16.1	81	chr01
16.15	87	chr01
16.2	84	chr01
16.25	91	chr01
16.3	86	chr01
16.35	80	chr01
16.4	81	chr01
16.45	85	chr01
16.5	90	chr01
16.55	86	chr01
16.6	81	chr01
16.65	90	chr01
16.7	91	chr01
16.75	82	chr01
16.8	88	chr01
16.85	79	chr01
16.9	84	chr01
16.95	88	chr01
17	80	chr01
17.05	71	chr01
17.1	78	chr01
17.15	85	chr01
17.2	84	chr01
17.25	83	chr01
17.3	84	chr01
17.35	84	chr01
17.4	76	chr01
17.45	85	chr01
17.5	83	chr01
17.55	85	chr01
17.6	83	chr01
17.65	85	chr01
17.7	79	chr01
17.75	84	chr01
17.8	83	chr01
17.85	89	chr01
17.9	80	chr01
17.95	83	chr01
18	80	chr01
18.05	88	chr01
18.1	84	chr01
18.15	82	chr01
18.2	76	chr01
18.25	81	chr01
18.3	80	chr01
18.35	84	chr01
18.4	84	chr01
18.45	84	chr01
18.5	93	chr01
18.55	89	chr01
18.6	85	chr01
18.65	93	chr01
18.7	82	chr01
18.75	89	chr01
18.8	78.5	chr01
18.85	86	chr01
18.9	86	chr01
18.95	83	chr01
19	84	chr01
19.05	81	chr01
19.1	90	chr01
19.15	89	chr01
19.2	87	chr01
19.25	88	chr01
19.3	87	chr01
19.35	77	chr01
19.4	86	chr01
19.45	84	chr01
19.5	92	chr01
19.55	94	chr01
19.6	82	chr01
19.65	84	chr01
19.7	81	chr01
19.75	71	chr01
19.8	84	chr01
19.85	85	chr01
19.9	86	chr01
19.95	81	chr01
20	87	chr01
20.05	78	chr01
20.1	90	chr01
20.15	94	chr01
20.2	84	chr01
20.25	82	chr01
20.3	85	chr01
20.35	91	chr01
20.4	94	chr01
20.45	86	chr01
20.5	81	chr01
20.55	85	chr01
20.6	89	chr01
20.65	86	chr01
20.7	79	chr01
20.75	88	chr01
20.8	85	chr01
20.85	86	chr01
20.9	86	chr01
20.95	83	chr01
21	86	chr01
21.05	78	chr01
21.1	91	chr01
21.15	93	chr01
21.2	91	chr01
21.25	90	chr01
21.3	83	chr01
21.35	89	chr01
21.4	90	chr01
21.45	94	chr01
21.5	86	chr01
21.55	82	chr01
21.6	86	chr01
21.65	82	chr01
21.7	84	chr01
21.75	78	chr01
21.8	84	chr01
21.85	79	chr01
21.9	86	chr01
21.95	97	chr01
22	90	chr01
22.05	96	chr01
22.1	84	chr01
22.15	88	chr01
22.2	80	chr01
22.25	78	chr01
22.3	90	chr01
22.35	99	chr01
22.4	99	chr01
22.45	87	chr01
22.5	87	chr01
22.55	92	chr01
22.6	97	chr01
22.65	95	chr01
22.7	92	chr01
22.75	91	chr01
22.8	86	chr01
22.85	80	chr01
22.9	72	chr01
22.95	80	chr01
23	93	chr01
23.05	80	chr01
23.1	86	chr01
23.15	91	chr01
23.2	88	chr01
23.25	81	chr01
23.3	81	chr01
23.35	80	chr01
23.4	87	chr01
23.45	89	chr01
23.5	91	chr01
23.55	85	chr01
23.6	89	chr01
23.65	87	chr01
23.7	97	chr01
23.75	94	chr01
23.8	95	chr01
23.85	87	chr01
23.9	86	chr01
23.95	83	chr01
24	80	chr01
24.05	84	chr01
24.1	95	chr01
24.15	84	chr01
24.2	82	chr01
24.25	87	chr01
24.3	89	chr01
24.35	92	chr01
24.4	92	chr01
24.45	90	chr01
24.5	80	chr01
24.55	88	chr01
24.6	97	chr01
24.65	94	chr01
24.7	91	chr01
24.75	81	chr01
24.8	86	chr01
24.85	90	chr01
24.9	83	chr01
24.95	90	chr01
25	83	chr01
25.05	71	chr01
25.1	81	chr01
25.15	91	chr01
25.2	101	chr01
25.25	83	chr01
25.3	93	chr01
25.35	86	chr01
25.4	78	chr01
25.45	83	chr01
25.5	86	chr01
25.55	89	chr01
25.6	88	chr01
25.65	81	chr01
25.7	91	chr01
25.75	83	chr01
25.8	81	chr01
25.85	82	chr01
25.9	91	chr01
25.95	83	chr01
26	76	chr01
26.05	81	chr01
26.1	82	chr01
26.15	80	chr01
26.2	84	chr01
26.25	84	chr01
26.3	92	chr01
26.35	88	chr01
26.4	90	chr01
26.45	85	chr01
26.5	94	chr01
26.55	51	chr01
26.75	7	chr01
26.8	61	chr01
26.85	93	chr01
26.9	84	chr01
26.95	82	chr01
27	81	chr01
27.05	79	chr01
27.1	85	chr01
27.15	80	chr01
27.2	84	chr01
27.25	85	chr01
27.3	75	chr01
27.35	77	chr01
27.4	51	chr01
27.45	83	chr01
27.5	80	chr01
27.55	75	chr01
27.6	90	chr01
27.65	82	chr01
27.7	74	chr01
27.75	82	chr01
27.8	82	chr01
27.85	65	chr01
27.9	94	chr01
27.95	95	chr01
28	110	chr01
28.05	94	chr01
28.1	47	chr01
28.15	77	chr01
28.2	89	chr01
28.25	80	chr01
28.3	85	chr01
28.35	88	chr01
28.4	94	chr01
28.45	81	chr01
28.5	84	chr01
28.55	77	chr01
28.6	81	chr01
28.65	89	chr01
28.7	87	chr01
28.75	91	chr01
28.85	88	chr01
28.9	90	chr01
28.95	93	chr01
29	82	chr01
29.05	85	chr01
29.1	63	chr01
29.15	80	chr01
29.2	82	chr01
29.25	86	chr01
29.3	104	chr01
29.35	90	chr01
29.4	83	chr01
29.45	81	chr01
29.5	78	chr01
29.55	81	chr01
29.6	81	chr01
29.65	98	chr01
29.7	83	chr01
29.75	92	chr01
29.8	93	chr01
29.85	90	chr01
29.9	84	chr01
29.95	92	chr01
30	85	chr01
30.05	112	chr01
30.15	90	chr01
30.2	85	chr01
30.25	85	chr01
30.3	88	chr01
30.35	83	chr01
30.4	92	chr01
30.45	88	chr01
30.5	93	chr01
30.55	88	chr01
30.6	77	chr01
30.65	80	chr01
30.7	93	chr01
30.75	89	chr01
30.8	90	chr01
30.85	78	chr01
30.9	91	chr01
30.95	91	chr01
31	52	chr01
31.05	74	chr01
31.1	94	chr01
31.15	84	chr01
31.2	83	chr01
31.25	83	chr01
31.3	75	chr01
31.35	87	chr01
31.4	86	chr01
31.45	77	chr01
31.5	84	chr01
31.55	80	chr01
31.6	88	chr01
31.65	78	chr01
31.7	94	chr01
31.75	92	chr01
31.8	96	chr01
31.85	98	chr01
31.9	87	chr01
31.95	81	chr01
32	88	chr01
32.05	85	chr01
32.1	80	chr01
32.15	78	chr01
32.2	85	chr01
32.25	86	chr01
32.3	87	chr01
32.35	87	chr01
32.4	90	chr01
32.45	86	chr01
32.5	85	chr01
32.55	88	chr01
32.6	81	chr01
32.65	84	chr01
32.7	82	chr01
32.75	76	chr01
32.8	85	chr01
32.85	79	chr01
32.9	94	chr01
32.95	93	chr01
33	86	chr01
33.05	92	chr01
33.1	86	chr01
33.15	85	chr01
33.2	87	chr01
33.25	79	chr01
33.3	86	chr01
33.35	86	chr01
33.4	73	chr01
33.45	79	chr01
33.5	80	chr01
33.55	82	chr01
33.6	84	chr01
33.65	88	chr01
33.7	91	chr01
33.75	85	chr01
33.8	92	chr01
33.85	83	chr01
33.9	82	chr01
33.95	88	chr01
34	75	chr01
34.05	88	chr01
34.1	87	chr01
34.15	85	chr01
34.2	95	chr01
34.25	90	chr01
34.3	83	chr01
34.35	84	chr01
34.4	87	chr01
34.45	78	chr01
34.5	87	chr01
34.55	90	chr01
34.6	84	chr01
34.65	83	chr01
34.7	80	chr01
34.75	82	chr01
34.8	80	chr01
34.85	85	chr01
34.9	79	chr01
34.95	87	chr01
35	85	chr01
35.05	82	chr01
35.1	89	chr01
35.15	88	chr01
35.2	89	chr01
35.25	85	chr01
35.3	81	chr01
35.35	81	chr01
35.4	87	chr01
35.45	94	chr01
35.5	89	chr01
35.55	81	chr01
35.6	84	chr01
35.65	87	chr01
35.7	87	chr01
35.75	96	chr01
35.8	81	chr01
35.85	84	chr01
35.9	80	chr01
35.95	88	chr01
36	86	chr01
36.05	83	chr01
36.1	84	chr01
36.15	89	chr01
36.2	88	chr01
36.25	86	chr01
36.3	85	chr01
36.35	89	chr01
36.4	85	chr01
36.45	85	chr01
36.5	85	chr01
36.55	88	chr01
36.6	77	chr01
36.65	78	chr01
36.7	70	chr01
36.75	82	chr01
36.8	92	chr01
36.85	76	chr01
36.9	83	chr01
36.95	88	chr01
37	81	chr01
37.05	89	chr01
37.1	77	chr01
37.15	85	chr01
37.2	86	chr01
37.25	92	chr01
37.3	87	chr01
37.35	88	chr01
37.4	89	chr01
37.45	90	chr01
37.5	77	chr01
37.55	89	chr01
37.6	86	chr01
37.65	88	chr01
37.7	86	chr01
37.75	79	chr01
37.8	82	chr01
37.85	86	chr01
37.9	74	chr01
37.95	81	chr01
38	79	chr01
38.05	84	chr01
38.1	85	chr01
38.15	84	chr01
38.2	83	chr01
38.25	86	chr01
38.3	76	chr01
38.35	82	chr01
38.4	87	chr01
38.45	83	chr01
38.5	86	chr01
38.55	85	chr01
38.6	86	chr01
38.65	85	chr01
38.7	77	chr01
38.75	70	chr01
38.8	89	chr01
38.85	87	chr01
38.9	83	chr01
38.95	88	chr01
39	91	chr01
39.05	83	chr01
39.1	89	chr01
39.15	89	chr01
39.2	89	chr01
39.25	86	chr01
39.3	87	chr01
39.35	88	chr01
39.4	86	chr01
39.45	83	chr01
39.5	85	chr01
39.55	76	chr01
39.6	86	chr01
39.65	87	chr01
39.7	85	chr01
39.75	80	chr01
39.8	82	chr01
39.85	89	chr01
39.9	88	chr01
39.95	87	chr01
40	86	chr01
40.05	88	chr01
40.1	91	chr01
40.15	87	chr01
40.2	83	chr01
40.25	82	chr01
40.3	84	chr01
40.35	80	chr01
40.4	89	chr01
40.45	86	chr01
40.5	85	chr01
40.55	83	chr01
40.6	86	chr01
40.65	92	chr01
40.7	82	chr01
40.75	83	chr01
40.8	84	chr01
40.85	85	chr01
40.9	84	chr01
40.95	89	chr01
41	81	chr01
41.05	86	chr01
41.1	78	chr01
41.15	81	chr01
41.2	84	chr01
41.25	92	chr01
41.3	78	chr01
41.35	84	chr01
41.4	84	chr01
41.45	86	chr01
41.5	77	chr01
41.55	88	chr01
41.6	79	chr01
41.65	93	chr01
41.7	89	chr01
41.75	87	chr01
41.8	91	chr01
41.85	80	chr01
41.9	87	chr01
41.95	87	chr01
42	55	chr01
42.05	76	chr01
42.1	87	chr01
42.15	90	chr01
42.2	83	chr01
42.25	89	chr01
42.3	92	chr01
42.35	87	chr01
42.4	87	chr01
42.45	50	chr01
42.5	88	chr01
42.55	87	chr01
42.6	86	chr01
42.65	80	chr01
42.7	87	chr01
42.75	87	chr01
42.8	84	chr01
42.85	81	chr01
42.9	85	chr01
42.95	84	chr01
43	92	chr01
43.05	87	chr01
43.1	81	chr01
43.15	87	chr01
43.2	84	chr01
43.25	88	chr01
43.3	86	chr01
43.35	92	chr01
43.4	72	chr01
43.45	93	chr01
43.5	86	chr01
43.55	93	chr01
43.6	88	chr01
43.65	85	chr01
43.7	86	chr01
43.75	91	chr01
43.8	81	chr01
43.85	88	chr01
43.9	85	chr01
43.95	83	chr01
44	72	chr01
44.05	89	chr01
44.1	90	chr01
44.15	83	chr01
44.2	82	chr01
44.25	87	chr01
44.3	91	chr01
44.35	85	chr01
44.4	88	chr01
44.45	90	chr01
44.5	88	chr01
44.55	91	chr01
44.6	79	chr01
44.65	91	chr01
44.7	96	chr01
44.75	91	chr01
44.8	93	chr01
44.85	91	chr01
44.9	89	chr01
44.95	94	chr01
45	76	chr01
45.05	90	chr01
45.1	81	chr01
45.15	91	chr01
45.2	90	chr01
45.25	89	chr01
45.3	82	chr01
45.35	84	chr01
45.4	91	chr01
45.5	69	chr01
45.55	102	chr01
45.6	109	chr01
45.65	90	chr01
45.7	91	chr01
45.75	132.5	chr01
0	78.5	chr02
0.05	83	chr02
0.1	89	chr02
0.15	88	chr02
0.2	84	chr02
0.25	86	chr02
0.3	83	chr02
0.35	93	chr02
0.4	83	chr02
0.45	86	chr02
0.5	82	chr02
0.55	80	chr02
0.6	92	chr02
0.65	89	chr02
0.7	84	chr02
0.75	92	chr02
0.8	90	chr02
0.85	94	chr02
0.9	88	chr02
0.95	86	chr02
1	85	chr02
1.05	86	chr02
1.1	89	chr02
1.15	90	chr02
1.2	84	chr02
1.25	92	chr02
1.3	91	chr02
1.35	88	chr02
1.4	75	chr02
1.45	80	chr02
1.5	91	chr02
1.55	89	chr02
1.6	89	chr02
1.65	89	chr02
1.7	88	chr02
1.75	87	chr02
1.8	85	chr02
1.85	88	chr02
1.9	83	chr02
1.95	88	chr02
2	91	chr02
2.05	92	chr02
2.1	91	chr02
2.15	90	chr02
2.2	91	chr02
2.25	87	chr02
2.3	89	chr02
2.35	88	chr02
2.4	92	chr02
2.45	86	chr02
2.5	89	chr02
2.55	91	chr02
2.6	89	chr02
2.65	84	chr02
2.7	80	chr02
2.75	80	chr02
2.8	90	chr02
2.85	85	chr02
2.9	88	chr02
2.95	89	chr02
3	85	chr02
3.05	87	chr02
3.1	82	chr02
3.15	90	chr02
3.2	86	chr02
3.25	84	chr02
3.3	93	chr02
3.35	87	chr02
3.4	85	chr02
3.45	89	chr02
3.5	90	chr02
3.55	92	chr02
3.6	91	chr02
3.65	89	chr02
3.7	84	chr02
3.75	84	chr02
3.8	88	chr02
3.85	85	chr02
3.9	91	chr02
3.95	86	chr02
4	88	chr02
4.05	84	chr02
4.1	86	chr02
4.15	88	chr02
4.2	91	chr02
4.25	84	chr02
4.3	87	chr02
4.35	76	chr02
4.4	83	chr02
4.45	87	chr02
4.5	87	chr02
4.55	88	chr02
4.6	82	chr02
4.65	88	chr02
4.7	85	chr02
4.75	91	chr02
4.8	81	chr02
4.85	87	chr02
4.9	77	chr02
4.95	80	chr02
5	86	chr02
5.05	87	chr02
5.1	84	chr02
5.15	90	chr02
5.2	88	chr02
5.25	91	chr02
5.3	89	chr02
5.35	88	chr02
5.4	89	chr02
5.45	87	chr02
5.5	88	chr02
5.55	84	chr02
5.6	87	chr02
5.65	90	chr02
5.7	82	chr02
5.75	82	chr02
5.8	80	chr02
5.85	90	chr02
5.9	90	chr02
5.95	90	chr02
6	90	chr02
6.05	87	chr02
6.1	92	chr02
6.15	86	chr02
6.2	83	chr02
6.25	85	chr02
6.3	77	chr02
6.35	89	chr02
6.4	85	chr02
6.45	87	chr02
6.5	92	chr02
6.55	85	chr02
6.6	95	chr02
6.65	88	chr02
6.7	87	chr02
6.75	83	chr02
6.8	88	chr02
6.85	85	chr02
6.9	87	chr02
6.95	85	chr02
7	89	chr02
7.05	88	chr02
7.1	85	chr02
7.15	89	chr02
7.2	84	chr02
7.25	95	chr02
7.3	88	chr02
7.35	85	chr02
7.4	86	chr02
7.45	76	chr02
7.5	82	chr02
7.55	90	chr02
7.6	90	chr02
7.65	90	chr02
7.7	88	chr02
7.75	86	chr02
7.8	91	chr02
7.85	85	chr02
7.9	79	chr02
7.95	75	chr02
8	86	chr02
8.05	89	chr02
8.1	83	chr02
8.15	84	chr02
8.2	91	chr02
8.25	86	chr02
8.3	86	chr02
8.35	82	chr02
8.4	84	chr02
8.45	82	chr02
8.5	83	chr02
8.55	84	chr02
8.6	90	chr02
8.65	80	chr02
8.7	87	chr02
8.75	86	chr02
8.8	83	chr02
8.85	83	chr02
8.9	87	chr02
8.95	82	chr02
9	88	chr02
9.05	89	chr02
9.1	85	chr02
9.15	78	chr02
9.2	78	chr02
9.25	86	chr02
9.3	82	chr02
9.35	85	chr02
9.4	88	chr02
9.45	89	chr02
9.5	87	chr02
9.55	87	chr02
9.6	78	chr02
9.65	84	chr02
9.7	87	chr02
9.75	84	chr02
9.8	89	chr02
9.85	83	chr02
9.9	83	chr02
9.95	73	chr02
10	43	chr02
10.05	76	chr02
10.1	81	chr02
10.15	85	chr02
10.2	88	chr02
10.25	92	chr02
10.3	91	chr02
10.35	80	chr02
10.4	80	chr02
10.45	82	chr02
10.5	84	chr02
10.55	79	chr02
10.6	89	chr02
10.65	86	chr02
10.7	85	chr02
10.75	89	chr02
10.8	87	chr02
10.85	87	chr02
10.9	80	chr02
10.95	83	chr02
11	81	chr02
11.05	80	chr02
11.1	87	chr02
11.15	75	chr02
11.2	85	chr02
11.25	85	chr02
11.3	91	chr02
11.35	85	chr02
11.4	80	chr02
11.45	83	chr02
11.5	88	chr02
11.55	84	chr02
11.6	88	chr02
11.65	85	chr02
11.7	84	chr02
11.75	86	chr02
11.8	78	chr02
11.85	87	chr02
11.9	82	chr02
11.95	84	chr02
12	93	chr02
12.05	91	chr02
12.1	81	chr02
12.15	85	chr02
12.2	86	chr02
12.25	88	chr02
12.3	84	chr02
12.35	80	chr02
12.4	87	chr02
12.45	87	chr02
12.5	89	chr02
12.55	88	chr02
12.6	87	chr02
12.65	82	chr02
12.7	82	chr02
12.75	84	chr02
12.8	77	chr02
12.85	89	chr02
12.9	88	chr02
12.95	88	chr02
13	90	chr02
13.05	90	chr02
13.1	86	chr02
13.15	82	chr02
13.2	84	chr02
13.25	85	chr02
13.3	81	chr02
13.35	82	chr02
13.4	78	chr02
13.45	77	chr02
13.5	81	chr02
13.55	81	chr02
13.6	88	chr02
13.65	84	chr02
13.7	92	chr02
13.8	2	chr02
14.1	97	chr02
14.15	110	chr02
14.2	118	chr02
14.25	94	chr02
14.3	86	chr02
14.35	87	chr02
14.4	91	chr02
14.45	82	chr02
14.5	83	chr02
14.55	88	chr02
14.6	83	chr02
14.65	88	chr02
14.7	88	chr02
14.75	88	chr02
14.8	91	chr02
14.85	84	chr02
14.9	88	chr02
14.95	84	chr02
15	81	chr02
15.05	78	chr02
15.1	76	chr02
15.15	85	chr02
15.2	88	chr02
15.25	84	chr02
15.3	77	chr02
15.35	90	chr02
15.4	80	chr02
15.45	86	chr02
15.5	84	chr02
15.55	81	chr02
15.6	89	chr02
15.65	85	chr02
15.7	85	chr02
15.75	77	chr02
15.8	81	chr02
15.85	84	chr02
15.9	83	chr02
15.95	83	chr02
16	77	chr02
16.05	90	chr02
16.1	83	chr02
16.15	89	chr02
16.2	83	chr02
16.25	82	chr02
16.3	85	chr02
16.35	83	chr02
16.4	88	chr02
16.45	93	chr02
16.5	93	chr02
16.55	74	chr02
16.6	89	chr02
16.65	88	chr02
16.7	88	chr02
16.75	94	chr02
16.8	90	chr02
16.85	90	chr02
16.9	91	chr02
16.95	93	chr02
17	78	chr02
17.05	79	chr02
17.1	83	chr02
17.15	73	chr02
17.2	82	chr02
17.25	86	chr02
17.3	82	chr02
17.35	88	chr02
17.4	86	chr02
17.45	92	chr02
17.5	88	chr02
17.55	79	chr02
17.6	50	chr02
17.65	144	chr02
17.75	28.5	chr02
17.8	81	chr02
18.05	104	chr02
18.35	2	chr02
18.4	2	chr02
18.45	2	chr02
18.55	88	chr02
18.6	96	chr02
18.65	77	chr02
18.7	84	chr02
18.75	88	chr02
18.8	80	chr02
18.85	72	chr02
18.9	73	chr02
18.95	89	chr02
19	86	chr02
19.05	79	chr02
19.1	81	chr02
19.15	84	chr02
19.2	82	chr02
19.25	82	chr02
19.3	78	chr02
19.35	77	chr02
19.4	87	chr02
19.45	82	chr02
19.5	83	chr02
19.55	89	chr02
19.6	84	chr02
19.65	85	chr02
19.7	81	chr02
19.75	90	chr02
19.8	87	chr02
19.85	81	chr02
19.9	76	chr02
19.95	81	chr02
20	75	chr02
20.05	79	chr02
20.1	88	chr02
20.15	88	chr02
20.2	84	chr02
20.25	87	chr02
20.3	83	chr02
20.35	84	chr02
20.4	80	chr02
20.45	87	chr02
20.5	80	chr02
20.55	92	chr02
20.6	93	chr02
20.65	93	chr02
20.7	93	chr02
20.75	75	chr02
20.8	49	chr02
20.85	90	chr02
20.9	90	chr02
20.95	79	chr02
21	87	chr02
21.05	89	chr02
21.1	83	chr02
21.15	87	chr02
21.2	88	chr02
21.25	84	chr02
21.3	93	chr02
21.35	89	chr02
21.4	81	chr02
21.45	84	chr02
21.5	83	chr02
21.55	89	chr02
21.6	86	chr02
21.65	85	chr02
21.7	70	chr02
21.75	85	chr02
21.8	85	chr02
21.85	88	chr02
21.9	83	chr02
21.95	88	chr02
22	84	chr02
22.05	91	chr02
22.1	79	chr02
22.15	80	chr02
22.2	94	chr02
22.25	86	chr02
22.3	78	chr02
22.35	86	chr02
22.4	82	chr02
22.45	83	chr02
22.5	84	chr02
22.55	87	chr02
22.6	42	chr02
22.65	79	chr02
22.7	22	chr02
22.75	90	chr02
22.8	92	chr02
22.85	68	chr02
22.9	81	chr02
22.95	56	chr02
23	43	chr02
23.05	28	chr02
23.1	80	chr02
23.15	95	chr02
23.2	78	chr02
23.25	84	chr02
23.3	71	chr02
23.35	87	chr02
23.4	89	chr02
23.45	79	chr02
23.5	83	chr02
23.55	92	chr02
23.6	85	chr02
23.75	83	chr02
23.8	84	chr02
23.85	80	chr02
23.9	62	chr02
23.95	85	chr02
24	78	chr02
24.05	90	chr02
24.1	81	chr02
24.15	82	chr02
24.2	82	chr02
24.25	70	chr02
24.3	80	chr02
24.35	88	chr02
24.4	80	chr02
24.45	87	chr02
24.5	74	chr02
24.55	79	chr02
24.6	81	chr02
24.65	85	chr02
24.7	82	chr02
24.75	81	chr02
24.8	85	chr02
24.85	85	chr02
24.9	85	chr02
24.95	86	chr02
25	81	chr02
25.05	77	chr02
25.1	81	chr02
25.15	76	chr02
25.2	80	chr02
25.25	75	chr02
25.3	82	chr02
25.35	90	chr02
25.4	82	chr02
25.45	78	chr02
25.5	76	chr02
25.55	88	chr02
25.6	94	chr02
25.65	86	chr02
25.7	89	chr02
25.75	93	chr02
25.8	91	chr02
25.85	93	chr02
25.9	91	chr02
25.95	92	chr02
26	103	chr02
26.1	87	chr02
26.15	85	chr02
26.2	78	chr02
26.25	86	chr02
26.3	89	chr02
26.35	86	chr02
26.4	75	chr02
26.45	85	chr02
26.5	85	chr02
26.55	82	chr02
26.6	81	chr02
26.65	78	chr02
26.7	79	chr02
26.75	82	chr02
26.8	81	chr02
26.85	84	chr02
26.9	87	chr02
26.95	86	chr02
27	81	chr02
27.05	82	chr02
27.1	96	chr02
27.15	81	chr02
27.2	75	chr02
27.25	81	chr02
27.3	86	chr02
27.35	83	chr02
27.4	98	chr02
27.45	85	chr02
27.5	84	chr02
27.55	81	chr02
27.6	120	chr02
28	2	chr02
28.1	2	chr02
28.25	139	chr02
28.3	95	chr02
28.35	85	chr02
28.4	77	chr02
28.45	92	chr02
28.5	86	chr02
28.55	85	chr02
28.6	81	chr02
28.65	79	chr02
28.7	88	chr02
28.75	83	chr02
28.8	74	chr02
28.85	84	chr02
28.9	82	chr02
28.95	80	chr02
29	88	chr02
29.05	75	chr02
29.1	93	chr02
29.15	91	chr02
29.2	85	chr02
29.25	92	chr02
29.3	83	chr02
29.35	77	chr02
29.4	91	chr02
29.45	89	chr02
29.5	83	chr02
29.55	85	chr02
29.6	83	chr02
29.65	77	chr02
29.7	84	chr02
29.75	85	chr02
29.8	80	chr02
29.85	95	chr02
29.9	85	chr02
29.95	81	chr02
30	92	chr02
30.05	87	chr02
30.1	87	chr02
30.15	78	chr02
30.2	83	chr02
30.25	89	chr02
30.3	80	chr02
30.35	85	chr02
30.4	80	chr02
30.45	83	chr02
30.5	81	chr02
30.55	85	chr02
30.6	85	chr02
30.65	89	chr02
30.7	86	chr02
30.75	93	chr02
30.8	91	chr02
30.85	76	chr02
30.9	83	chr02
30.95	83	chr02
31	79	chr02
31.05	83	chr02
31.1	90	chr02
31.15	87	chr02
31.2	74	chr02
31.25	84	chr02
31.3	87	chr02
31.35	85	chr02
31.4	89	chr02
31.45	82	chr02
31.5	76	chr02
31.55	89	chr02
31.6	91	chr02
31.65	88	chr02
31.7	78	chr02
31.75	70	chr02
31.8	86	chr02
31.85	75	chr02
31.9	87	chr02
31.95	83	chr02
32	89	chr02
32.05	88	chr02
32.1	85	chr02
32.15	75	chr02
32.2	61	chr02
32.25	75	chr02
32.3	83	chr02
32.35	87	chr02
32.4	85	chr02
32.45	81	chr02
32.5	79	chr02
32.55	82	chr02
32.6	50	chr02
32.65	85	chr02
32.7	86	chr02
32.75	82	chr02
32.8	82	chr02
32.85	87	chr02
32.9	80	chr02
32.95	79	chr02
33	82	chr02
33.3	76	chr02
33.35	71	chr02
33.4	87	chr02
33.45	83	chr02
33.5	88	chr02
33.55	79	chr02
33.6	87	chr02
33.65	87	chr02
33.7	87	chr02
33.75	84	chr02
33.8	80	chr02
33.85	78	chr02
33.9	82	chr02
33.95	83	chr02
34	89	chr02
34.05	83	chr02
34.1	83	chr02
34.15	94	chr02
34.2	80	chr02
34.25	84	chr02
34.3	82	chr02
34.35	87	chr02
34.4	80	chr02
34.45	75	chr02
34.5	85	chr02
34.55	83	chr02
34.6	83	chr02
34.65	90	chr02
34.7	90	chr02
34.75	82	chr02
34.8	80	chr02
34.85	79	chr02
34.9	90	chr02
34.95	82	chr02
35	82	chr02
35.05	78	chr02
35.1	77	chr02
35.15	80	chr02
35.2	83	chr02
35.25	82	chr02
35.3	83	chr02
35.35	90	chr02
35.4	86	chr02
35.45	85	chr02
35.5	87	chr02
35.55	84	chr02
35.6	77	chr02
35.65	86	chr02
35.7	84	chr02
35.75	85	chr02
35.8	87	chr02
35.85	94	chr02
35.9	84	chr02
35.95	85	chr02
36	80	chr02
36.05	84	chr02
36.1	87	chr02
36.15	91	chr02
36.2	88	chr02
36.25	81	chr02
36.3	85	chr02
36.35	80	chr02
36.4	77	chr02
36.45	85	chr02
36.5	89	chr02
36.55	78	chr02
36.6	92	chr02
36.65	92	chr02
36.7	91	chr02
36.75	84	chr02
36.8	85	chr02
36.85	87	chr02
36.9	81	chr02
36.95	88	chr02
37	90	chr02
37.05	91	chr02
37.1	91	chr02
37.15	88	chr02
37.2	91	chr02
37.25	93	chr02
37.3	87	chr02
37.35	82	chr02
37.4	90	chr02
37.45	85	chr02
37.5	91	chr02
37.55	80	chr02
37.6	86	chr02
37.65	82	chr02
37.7	85	chr02
37.75	88	chr02
37.8	87	chr02
37.85	88	chr02
37.9	83	chr02
37.95	91	chr02
38	92	chr02
38.05	89	chr02
38.1	88	chr02
38.15	86	chr02
38.2	90	chr02
38.25	93	chr02
38.3	92	chr02
38.35	89	chr02
38.4	89	chr02
38.45	89	chr02
38.5	87	chr02
38.55	88	chr02
38.6	84	chr02
38.65	77	chr02
38.7	90	chr02
38.75	92	chr02
38.8	86	chr02
38.85	90	chr02
38.9	89	chr02
38.95	87	chr02
39	89	chr02
39.05	89	chr02
39.1	93	chr02
39.15	87	chr02
39.2	85	chr02
39.25	86	chr02
39.3	87	chr02
39.35	90	chr02
39.4	94	chr02
39.45	85	chr02
39.5	87	chr02
39.55	81	chr02
39.6	89	chr02
39.65	87	chr02
39.7	89	chr02
39.75	91	chr02
39.8	93	chr02
39.85	91	chr02
39.9	82	chr02
39.95	85	chr02
40	87	chr02
40.05	92	chr02
40.1	95.5	chr02
40.15	87	chr02
40.2	84	chr02
40.25	85	chr02
40.3	88	chr02
40.35	77	chr02
40.4	87	chr02
40.45	93	chr02
40.5	91	chr02
40.55	85	chr02
40.6	90	chr02
40.65	88	chr02
40.7	84	chr02
40.75	85	chr02
40.8	87	chr02
40.85	86	chr02
40.9	71	chr02
40.95	87	chr02
41	89	chr02
41.05	78	chr02
41.1	74	chr02
41.15	80	chr02
41.2	81	chr02
41.25	90	chr02
41.3	84	chr02
41.35	92	chr02
41.4	8	chr02
0	70	chr03
0.05	85	chr03
0.1	83	chr03
0.15	83	chr03
0.2	80	chr03
0.25	84	chr03
0.3	89	chr03
0.35	90	chr03
0.4	82	chr03
0.45	89	chr03
0.5	82	chr03
0.55	90	chr03
0.6	92	chr03
0.65	92	chr03
0.7	95	chr03
0.75	81	chr03
0.8	90	chr03
0.85	85	chr03
0.9	89	chr03
0.95	90	chr03
1	93	chr03
1.05	93	chr03
1.1	92	chr03
1.15	87	chr03
1.2	86	chr03
1.25	84	chr03
1.3	86	chr03
1.35	88	chr03
1.4	91	chr03
1.45	90	chr03
1.5	92	chr03
1.55	91	chr03
1.6	90	chr03
1.65	92	chr03
1.7	91	chr03
1.75	84	chr03
1.8	91	chr03
1.85	85	chr03
1.9	88	chr03
1.95	90	chr03
2	80	chr03
2.05	79	chr03
2.1	87	chr03
2.15	94	chr03
2.2	79	chr03
2.25	88	chr03
2.3	92	chr03
2.35	95	chr03
2.4	84	chr03
2.45	90	chr03
2.5	90	chr03
2.55	86	chr03
2.6	84	chr03
2.65	88	chr03
2.7	89	chr03
2.75	89	chr03
2.8	61	chr03
2.85	85	chr03
2.9	86	chr03
2.95	87	chr03
3	86	chr03
3.05	78	chr03
3.1	76	chr03
3.15	86	chr03
3.2	90	chr03
3.25	85	chr03
3.3	89	chr03
3.35	86	chr03
3.4	91	chr03
3.45	88	chr03
3.5	94	chr03
3.55	86	chr03
3.6	82	chr03
3.65	94	chr03
3.7	88	chr03
3.75	70	chr03
3.8	93	chr03
3.85	87	chr03
3.9	91	chr03
3.95	85	chr03
4	92	chr03
4.05	91	chr03
4.1	81	chr03
4.15	89	chr03
4.2	93	chr03
4.25	82	chr03
4.3	91	chr03
4.35	86	chr03
4.4	79	chr03
4.45	89	chr03
4.5	87	chr03
4.55	91	chr03
4.6	93	chr03
4.65	89	chr03
4.7	85	chr03
4.75	88	chr03
4.8	88	chr03
4.85	86	chr03
4.9	93	chr03
4.95	91	chr03
5	90	chr03
5.05	85	chr03
5.1	89	chr03
5.15	89	chr03
5.2	88	chr03
5.25	77	chr03
5.3	87	chr03
5.35	80	chr03
5.4	84	chr03
5.45	86	chr03
5.5	92	chr03
5.55	87	chr03
5.6	87	chr03
5.65	90	chr03
5.7	83	chr03
5.75	89	chr03
5.8	89	chr03
5.85	82	chr03
5.9	83	chr03
5.95	86	chr03
6	95	chr03
6.05	81	chr03
6.1	85	chr03
6.15	88	chr03
6.2	77	chr03
6.25	46	chr03
6.3	79	chr03
6.35	85	chr03
6.4	89	chr03
6.45	92	chr03
6.5	87	chr03
6.55	86	chr03
6.6	89	chr03
6.65	78	chr03
6.7	92	chr03
6.75	90	chr03
6.8	80	chr03
6.85	91	chr03
6.9	77	chr03
6.95	81	chr03
7	83	chr03
7.05	86	chr03
7.1	90	chr03
7.15	88	chr03
7.2	81	chr03
7.25	91	chr03
7.3	84	chr03
7.35	84	chr03
7.4	86	chr03
7.45	77	chr03
7.5	85	chr03
7.55	81	chr03
7.6	84	chr03
7.65	89	chr03
7.7	84	chr03
7.75	85	chr03
7.8	84	chr03
7.85	84	chr03
7.9	83	chr03
7.95	87	chr03
8	88	chr03
8.05	85	chr03
8.1	86	chr03
8.15	80	chr03
8.2	85	chr03
8.25	89	chr03
8.3	83	chr03
8.35	87	chr03
8.4	86	chr03
8.45	82	chr03
8.5	83	chr03
8.55	88	chr03
8.6	85	chr03
8.65	86	chr03
8.7	83	chr03
8.75	90	chr03
8.8	90	chr03
8.85	87	chr03
8.9	85	chr03
8.95	83	chr03
9	88	chr03
9.05	88	chr03
9.1	84	chr03
9.15	81	chr03
9.2	82	chr03
9.25	75	chr03
9.3	88	chr03
9.35	93	chr03
9.4	93	chr03
9.45	74	chr03
9.5	90	chr03
9.55	92	chr03
9.6	90	chr03
9.65	82	chr03
9.7	82	chr03
9.75	84	chr03
9.8	80	chr03
9.85	89	chr03
9.9	79	chr03
9.95	83	chr03
10	89	chr03
10.05	86	chr03
10.1	81	chr03
10.15	85	chr03
10.2	85	chr03
10.25	82	chr03
10.3	88	chr03
10.35	82	chr03
10.4	82	chr03
10.45	78	chr03
10.5	84	chr03
10.55	84	chr03
10.6	81	chr03
10.65	89	chr03
10.7	87	chr03
10.75	86	chr03
10.8	83	chr03
10.85	87	chr03
10.9	83	chr03
10.95	81	chr03
11	85	chr03
11.05	79	chr03
11.1	84	chr03
11.15	83	chr03
11.2	94	chr03
11.25	79	chr03
11.3	91	chr03
11.35	92	chr03
11.4	80	chr03
11.45	81	chr03
11.5	83	chr03
11.55	84	chr03
11.6	68	chr03
11.65	81	chr03
11.7	80	chr03
11.75	83	chr03
11.8	85	chr03
11.85	87	chr03
11.9	84	chr03
11.95	79	chr03
12	89	chr03
12.05	83	chr03
12.1	87	chr03
12.15	111	chr03
12.2	84	chr03
12.25	84	chr03
12.3	80	chr03
12.35	83	chr03
12.4	98	chr03
12.45	79	chr03
12.5	78	chr03
12.55	87	chr03
12.6	84	chr03
12.65	86	chr03
12.7	90	chr03
12.75	95	chr03
12.8	89	chr03
12.85	89	chr03
12.9	91	chr03
12.95	93	chr03
13	80	chr03
13.05	96	chr03
13.1	87	chr03
13.15	83	chr03
13.2	88	chr03
13.25	85	chr03
13.3	83	chr03
13.35	89	chr03
13.4	83	chr03
13.45	88	chr03
13.5	92	chr03
13.55	86	chr03
13.6	79	chr03
13.65	84	chr03
13.7	81	chr03
13.75	82	chr03
13.8	90	chr03
13.85	89	chr03
13.9	87	chr03
13.95	80	chr03
14	96	chr03
14.05	83	chr03
14.1	84	chr03
14.15	81	chr03
14.2	95	chr03
14.25	82	chr03
14.3	79	chr03
14.35	82	chr03
14.4	79	chr03
14.45	85	chr03
14.5	92	chr03
14.55	90	chr03
14.6	92	chr03
14.65	75	chr03
[truncated: 2,740 more rows]

## Sheet: ED_Fig. 3c
Source data used for generating the Extended Data Figure 3c.
# hostname=GTS
# CMAP File Version:	0.2
# Label Channels:	1
# Nickase Recognition Site 1:	gctcttc;green_01
# Number of Consensus Maps:	92
# Values corresponding to intervals (StdDev, HapDelta) refer to the interval between current site and next site
#h CMapId	ContigLength	NumSites	SiteID	LabelChannel	Position	StdDev	Coverage	Occurrence	ChimQuality	SegDupL	SegDupR	FragileL	FragileR	OutlierFrac	ChimNorm	Mask
#f int	float	int	int	int	float	float	float	float	float	float	float	float	float	float	float	Hex
6	8.75079e+06	1031	1	1	63803.6	35.2	74	74	-1	-1	-1	5.49	0	0	-1	0
6	8.75079e+06	1031	2	1	69770.7	36	81	81	-1	-1	-1	6.32	0	1.23	-1	0
6	8.75079e+06	1031	3	1	76824.8	40.2	84	83	-1	-1	-1	5	0	1.19	-1	0
6	8.75079e+06	1031	4	1	89965.8	35.8	88	82	-1	-1	-1	0	0	3.41	-1	0
6	8.75079e+06	1031	5	1	96744	36.7	90	89	-1	-1	-1	0.98	0	0	-1	0
6	8.75079e+06	1031	6	1	104796	33.1	92	89	-1	-1	-1	0	0	0	-1	0
6	8.75079e+06	1031	7	1	107982	32.2	92	85	-1	-1	-1	0	0	1.09	-1	0
6	8.75079e+06	1031	8	1	110115	37.5	92	85	-1	-1	-1	0	0	5.43	-1	0
6	8.75079e+06	1031	9	1	119222	115.5	93	88	-1	-1	-1	0	0	97.85	-1	0
6	8.75079e+06	1031	10	1	355131	47	116	114	94.44	5.56	0	4.69	3.13	1.72	72	0
6	8.75079e+06	1031	11	1	379466	34.6	117	111	98.33	1.67	0	1.59	0.79	0.85	60	0
6	8.75079e+06	1031	12	1	384630	34.1	117	112	98.39	1.61	0	0.8	4.8	0.85	62	0
6	8.75079e+06	1031	13	1	389100	32.8	116	112	98.36	1.64	0	2.42	5.65	0.86	61	0
6	8.75079e+06	1031	14	1	391983	34	113	110	100	0	0	3.31	5.79	0.88	54	0
6	8.75079e+06	1031	15	1	396356	46.9	114	108	100	0	0	4.1	1.64	0	50	0
6	8.75079e+06	1031	16	1	420576	31.8	112	101	100	0	0	0.82	4.92	0	66	0
6	8.75079e+06	1031	17	1	422256	31.3	111	77	98.57	0	1.43	0.83	4.96	0	70	0
6	8.75079e+06	1031	18	1	423288	32.5	111	95	98.57	0	1.43	0.83	4.96	0	70	0
6	8.75079e+06	1031	19	1	425719	39.5	108	97	100	0	0	0.85	5.13	1.85	69	0
6	8.75079e+06	1031	20	1	437761	33.7	108	106	98.31	0	1.69	0.85	1.69	2.78	59	0
6	8.75079e+06	1031	21	1	441794	33.5	105	100	100	0	0	1.72	2.59	1.9	66	0
6	8.75079e+06	1031	22	1	445475	33.4	105	78	100	0	0	1.72	5.17	2.86	67	0
6	8.75079e+06	1031	23	1	449134	35.5	105	95	100	0	0	1.72	5.17	0	70	0
6	8.75079e+06	1031	24	1	455479	31.2	100	67	98.63	1.37	0	0.9	5.41	0	73	0
6	8.75079e+06	1031	25	1	456387	32.7	100	91	98.63	1.37	0	1.82	4.55	1	73	0
6	8.75079e+06	1031	26	1	459108	43.7	100	93	97.37	1.32	1.32	1.85	5.56	2	76	0
6	8.75079e+06	1031	27	1	477869	38	98	96	100	0	0	1.87	2.8	2.04	69	0
6	8.75079e+06	1031	28	1	487790	35.8	98	94	100	0	0	0.93	0.93	0	70	0
6	8.75079e+06	1031	29	1	494604	53.1	97	89	100	0	0	2.8	2.8	3.09	70	0
6	8.75079e+06	1031	30	1	530700	37.9	95	93	97.22	2.78	0	6.67	2.86	1.05	72	0
6	8.75079e+06	1031	31	1	540427	35.6	96	92	95.77	2.82	1.41	1.94	3.88	2.08	71	0
6	8.75079e+06	1031	32	1	546853	40.2	99	95	98.55	0	1.45	0.96	0	2.02	69	0
6	8.75079e+06	1031	33	1	559919	32.9	99	99	97.18	2.82	0	0.96	0	2.02	71	0
6	8.75079e+06	1031	34	1	562843	34.1	100	88	98.57	1.43	0	0.96	0	2	70	0
6	8.75079e+06	1031	35	1	567315	32.2	101	101	100	0	0	0.95	1.9	0	69	0
6	8.75079e+06	1031	36	1	569424	33.8	101	85	100	0	0	0.95	1.9	0	69	0
6	8.75079e+06	1031	37	1	573588	37.3	99	95	100	0	0	0	2.91	4.04	69	0
6	8.75079e+06	1031	38	1	582498	35	99	92	100	0	0	0.98	0	3.03	67	0
6	8.75079e+06	1031	39	1	588186	31.9	99	98	100	0	0	1.96	2.94	1.01	67	0
6	8.75079e+06	1031	40	1	589881	34.6	97	40	100	0	0	2.91	2.91	0	67	0
6	8.75079e+06	1031	41	1	595059	32.2	99	90	98.68	1.32	0	0.98	2.94	0	76	0
6	8.75079e+06	1031	42	1	597173	33	99	97	100	0	0	3.96	3.96	0	75	0
6	8.75079e+06	1031	43	1	600324	33.4	100	96	100	0	0	2.94	3.92	1	75	0
6	8.75079e+06	1031	44	1	603917	35.1	99	95	100	0	0	2.97	1.98	2.02	80	0
6	8.75079e+06	1031	45	1	609768	37.5	100	93	100	0	0	0.98	0.98	3	83	0
6	8.75079e+06	1031	46	1	618887	41.6	99	97	100	0	0	0	0	4.04	81	0
6	8.75079e+06	1031	47	1	634130	32.9	98	85	100	0	0	0	1	0	81	0
6	8.75079e+06	1031	48	1	637057	47	98	96	98.8	0	1.2	1	0	2.04	83	0
6	8.75079e+06	1031	49	1	661492	37.2	98	96	100	0	0	1.96	0	6.12	87	0
6	8.75079e+06	1031	50	1	670267	33.4	99	92	100	0	0	1.94	2.91	4.04	86	0
6	8.75079e+06	1031	51	1	673815	36.9	99	94	100	0	0	1.96	2.94	5.05	86	0
6	8.75079e+06	1031	52	1	682111	36.4	100	98	100	0	0	1.94	0	0	82	0
6	8.75079e+06	1031	53	1	689765	32.1	100	99	100	0	0	0.96	1.92	0	82	0
6	8.75079e+06	1031	54	1	691736	41.5	100	95	100	0	0	0.97	1.94	3	82	0
6	8.75079e+06	1031	55	1	706839	33.1	99	96	100	0	0	0	1.96	3.03	81	0
6	8.75079e+06	1031	56	1	710123	43.3	99	94	100	0	0	0	0.98	1.01	81	0
6	8.75079e+06	1031	57	1	728104	37	98	96	100	0	0	2.91	2.91	1.02	82	0
6	8.75079e+06	1031	58	1	736526	32	98	94	98.85	0	1.15	0.95	0.95	0	87	0
6	8.75079e+06	1031	59	1	738415	46.5	97	96	96.63	0	3.37	0.95	0.95	1.03	89	0
6	8.75079e+06	1031	60	1	761938	34.2	94	88	100	0	0	0	0.96	0	75	0
6	8.75079e+06	1031	61	1	766576	31.7	93	66	100	0	0	3.88	0.97	0	76	0
6	8.75079e+06	1031	62	1	768107	31.9	94	61	100	0	0	3.88	1.94	0	78	0
6	8.75079e+06	1031	63	1	769804	36.6	95	94	100	0	0	3.81	1.9	1.05	78	0
6	8.75079e+06	1031	64	1	777667	36.9	97	66	100	0	0	0.94	0.94	2.06	78	0
6	8.75079e+06	1031	65	1	785972	34.6	98	91	98.73	1.27	0	0	0.95	2.04	79	0
6	8.75079e+06	1031	66	1	791078	31.7	98	55	100	0	0	0	0	1.02	77	0
6	8.75079e+06	1031	67	1	792521	37.2	98	92	100	0	0	0.95	0	1.02	78	0
6	8.75079e+06	1031	68	1	801203	36.8	100	85	100	0	0	1.87	1.87	0	80	0
6	8.75079e+06	1031	69	1	809296	34.2	98	93	97.4	1.3	1.3	0	0.96	0	77	0
6	8.75079e+06	1031	70	1	813909	52.5	96	91	98.68	0	1.32	1.94	0	2.08	76	0
6	8.75079e+06	1031	71	1	848729	40.5	94	94	100	0	0	3.92	0.98	0	80	0
6	8.75079e+06	1031	72	1	862257	32.3	100	97	98.78	1.22	0	1.85	1.85	1	82	0
6	8.75079e+06	1031	73	1	864541	32.7	101	98	100	0	0	1.83	2.75	0	81	0
6	8.75079e+06	1031	74	1	867217	36.5	98	98	100	0	0	0.93	2.8	1.02	81	0
6	8.75079e+06	1031	75	1	874967	39.5	95	92	100	0	0	0.96	1.92	1.05	80	0
6	8.75079e+06	1031	76	1	887036	43.2	94	89	100	0	0	0.98	2.94	0	74	0
6	8.75079e+06	1031	77	1	904873	34.6	97	80	100	0	0	2.91	0	0	67	0
6	8.75079e+06	1031	78	1	910090	43.6	99	99	100	0	0	1.9	0	3.03	72	0
6	8.75079e+06	1031	79	1	928689	36.9	101	101	100	0	0	1.85	0.93	0	77	0
6	8.75079e+06	1031	80	1	936946	36.5	99	87	100	0	0	0.95	1.9	1.01	76	0
6	8.75079e+06	1031	81	1	944611	32.2	98	96	100	0	0	2.8	3.74	0	73	0
6	8.75079e+06	1031	82	1	946756	35.5	96	88	100	0	0	3.74	4.67	0	73	0
6	8.75079e+06	1031	83	1	953166	33.8	97	93	98.67	1.33	0	2.86	2.86	1.03	75	0
6	8.75079e+06	1031	84	1	957325	32.5	100	96	98.67	1.33	0	1.87	0	0	75	0
6	8.75079e+06	1031	85	1	959750	32.9	99	87	100	0	0	1.87	0.93	0	74	0
6	8.75079e+06	1031	86	1	962731	41.8	100	98	100	0	0	0.93	2.78	3	74	0
6	8.75079e+06	1031	87	1	978326	41	95	71	100	0	0	1.94	1.94	2.11	76	0
6	8.75079e+06	1031	88	1	992720	35.5	97	92	100	0	0	1.94	0	1.03	77	0
6	8.75079e+06	1031	89	1	999132	49.7	96	76	100	0	0	0.96	0	1.04	74	0
6	8.75079e+06	1031	90	1	1.02845e+06	40.2	96	92	100	0	0	0.94	3.77	1.04	77	0
6	8.75079e+06	1031	91	1	1041619	32	98	96	98.7	1.3	0	1.92	1.92	0	77	0
6	8.75079e+06	1031	92	1	1.04345e+06	36.9	99	79	98.7	0	1.3	1.9	1.9	1.01	77	0
6	8.75079e+06	1031	93	1	1.05177e+06	34.7	99	98	98.68	0	1.32	1.89	1.89	2.02	76	0
6	8.75079e+06	1031	94	1	1.05706e+06	37.9	98	62	98.63	0	1.37	2.83	2.83	1.02	73	0
6	8.75079e+06	1031	95	1	1.06674e+06	31.8	97	94	100	0	0	0	0.95	0	74	0
6	8.75079e+06	1031	96	1	1.06833e+06	46.4	95	60	100	0	0	0	0.95	0	72	0
6	8.75079e+06	1031	97	1	1.09174e+06	36.6	92	91	100	0	0	2.91	2.91	0	73	0
6	8.75079e+06	1031	98	1	1.09963e+06	35.6	92	85	100	0	0	3.92	0.98	1.09	71	0
6	8.75079e+06	1031	99	1	1.10606e+06	35.5	94	85	100	0	0	0.96	0.96	2.13	72	0
6	8.75079e+06	1031	100	1	1.11236e+06	35.3	94	92	98.68	0	1.32	0	1.94	2.13	76	0
6	8.75079e+06	1031	101	1	1.1184e+06	31	92	83	98.68	1.32	0	0.99	2.97	0	76	0
6	8.75079e+06	1031	102	1	1.11904e+06	33.4	93	89	100	0	0	0.98	2.94	0	75	0
6	8.75079e+06	1031	103	1	1.1226e+06	32.8	93	91	100	0	0	2.94	3.92	0	75	0
6	8.75079e+06	1031	104	1	1125397	32.2	92	77	100	0	0	1.98	3.96	0	75	0
6	8.75079e+06	1031	105	1	1.12746e+06	36.4	93	91	100	0	0	3.96	3.96	0	75	0
6	8.75079e+06	1031	106	1	1135111	35.3	95	94	100	0	0	2.88	3.85	2.11	76	0
6	8.75079e+06	1031	107	1	1.14123e+06	36.2	91	89	100	0	0	1	3	0	76	0
6	8.75079e+06	1031	108	1	1.14859e+06	38.1	91	89	100	0	0	0	0	3.3	75	0
6	8.75079e+06	1031	109	1	1.15854e+06	32.9	93	87	100	0	0	0.98	0	3.23	71	0
6	8.75079e+06	1031	110	1	1.16147e+06	42.9	92	90	100	0	0	0.97	0.97	0	73	0
6	8.75079e+06	1031	111	1	1178847	46.7	91	90	100	0	0	1.96	1.96	0	75	0
6	8.75079e+06	1031	112	1	1.20276e+06	40.1	92	89	100	0	0	0	0	0	77	0
6	8.75079e+06	1031	113	1	1.21567e+06	38.3	93	90	98.7	0	1.3	3.88	0.97	1.08	77	0
6	8.75079e+06	1031	114	1	1.22595e+06	40.7	90	63	98.7	0	1.3	0.96	0.96	1.11	77	0
6	8.75079e+06	1031	115	1	1.23984e+06	34.2	89	82	100	0	0	0	1.96	1.12	80	0
6	8.75079e+06	1031	116	1	1.24452e+06	47.9	90	89	98.77	1.23	0	0	1.96	5.56	81	0
6	8.75079e+06	1031	117	1	1.27061e+06	37.3	88	78	98.77	1.23	0	0.99	0	5.68	81	0
6	8.75079e+06	1031	118	1	1.27948e+06	34.2	87	69	100	0	0	0	0	3.45	81	0
6	8.75079e+06	1031	119	1	1.28409e+06	35.5	87	80	100	0	0	0	0	3.45	81	0
6	8.75079e+06	1031	120	1	1.29038e+06	36.4	88	87	100	0	0	0.99	0.99	0	83	0
6	8.75079e+06	1031	121	1	1.29799e+06	32.6	91	87	100	0	0	0.97	0	0	83	0
6	8.75079e+06	1031	122	1	1.30065e+06	37.3	92	90	98.81	1.19	0	0.97	0	0	84	0
6	8.75079e+06	1031	123	1	1.30944e+06	31.7	92	82	98.84	0	1.16	0	0	0	86	0
6	8.75079e+06	1031	124	1	1.31096e+06	34.1	91	46	98.84	0	1.16	0	0	1.1	86	0
6	8.75079e+06	1031	125	1	1.31542e+06	36.5	91	86	100	0	0	0	0	1.1	85	0
6	8.75079e+06	1031	126	1	1.32311e+06	31.9	92	87	98.78	1.22	0	0	0.97	0	82	0
6	8.75079e+06	1031	127	1	1.32484e+06	31.1	92	70	98.78	1.22	0	0.97	0.97	0	82	0
6	8.75079e+06	1031	128	1	1.32564e+06	33.1	91	54	100	0	0	0.98	0.98	0	81	0
6	8.75079e+06	1031	129	1	1.32884e+06	36.8	92	88	100	0	0	0.97	0.97	1.09	81	0
6	8.75079e+06	1031	130	1	1.33704e+06	53.3	93	88	100	0	0	2.88	0	0	81	0
6	8.75079e+06	1031	131	1	1.3734e+06	32.4	96	91	98.8	1.2	0	0	0	0	83	0
6	8.75079e+06	1031	132	1	1.3758e+06	33.5	96	94	100	0	0	0	0	0	83	0
6	8.75079e+06	1031	133	1	1.37953e+06	47.5	96	93	100	0	0	0	0	1.04	83	0
6	8.75079e+06	1031	134	1	1.40477e+06	38.3	92	91	98.8	0	1.2	0	1.92	2.17	83	0
6	8.75079e+06	1031	135	1	1.41504e+06	34.2	91	68	100	0	0	1.96	1.96	3.3	81	0
6	8.75079e+06	1031	136	1	1.41971e+06	34.6	93	68	100	0	0	1.92	0	0	81	0
6	8.75079e+06	1031	137	1	1.4249e+06	33.6	94	91	97.59	1.2	1.2	1.92	0.96	1.06	83	0
6	8.75079e+06	1031	138	1	1428730	39.6	94	88	100	0	0	2.86	0.95	2.13	77	0
6	8.75079e+06	1031	139	1	1.44099e+06	39.3	94	65	100	0	0	0.93	0	2.13	78	0
6	8.75079e+06	1031	140	1	1.45274e+06	31.7	95	49	100	0	0	1.83	0	0	76	0
6	8.75079e+06	1031	141	1	1.45427e+06	34.9	96	83	100	0	0	2.73	1.82	0	78	0
6	8.75079e+06	1031	142	1	1.45978e+06	32.2	97	96	100	0	0	2.7	3.6	0	77	0
6	8.75079e+06	1031	143	1	1.4619e+06	32.5	96	93	100	0	0	2.75	3.67	2.08	77	0
6	8.75079e+06	1031	144	1	1.46443e+06	34.3	96	92	98.72	1.28	0	0.92	2.75	2.08	78	0
6	8.75079e+06	1031	145	1	1469248	33.7	96	95	100	0	0	0	0.92	0	75	0
6	8.75079e+06	1031	146	1	1.47327e+06	31.3	96	63	100	0	0	1.85	0.93	0	75	0
6	8.75079e+06	1031	147	1	1.47433e+06	32.6	96	70	100	0	0	1.85	0	0	75	0
6	8.75079e+06	1031	148	1	1.47692e+06	37.2	96	90	100	0	0	1.85	0	2.08	73	0
6	8.75079e+06	1031	149	1	1485680	38	98	94	100	0	0	1.85	3.7	4.08	76	0
6	8.75079e+06	1031	150	1	1495522	33.2	96	93	100	0	0	1.87	1.87	1.04	78	0
6	8.75079e+06	1031	151	1	1.49885e+06	35.5	96	95	100	0	0	0.94	0.94	2.08	78	0
6	8.75079e+06	1031	152	1	1.50518e+06	37.5	96	94	100	0	0	1.89	0.94	3.12	78	0
6	8.75079e+06	1031	153	1	1.51433e+06	38.5	97	87	98.72	1.28	0	0.93	0	1.03	78	0
6	8.75079e+06	1031	154	1	1.52485e+06	38.3	99	93	98.75	0	1.25	0.92	1.83	2.02	80	0
6	8.75079e+06	1031	155	1	1.53507e+06	35.7	97	78	100	0	0	0.91	0.91	0	79	0
6	8.75079e+06	1031	156	1	1.5417e+06	36.4	97	93	100	0	0	0	0.93	0	76	0
6	8.75079e+06	1031	157	1	1.54931e+06	31.9	99	81	100	0	0	1.83	0.92	0	76	0
6	8.75079e+06	1031	158	1	1.55103e+06	31.8	99	82	100	0	0	1.85	0.93	0	77	0
6	8.75079e+06	1031	159	1	1.55263e+06	37.4	99	82	100	0	0	1.87	0.93	0	77	0
6	8.75079e+06	1031	160	1	1.56168e+06	32.2	100	95	100	0	0	0.93	0.93	0	77	0
6	8.75079e+06	1031	161	1	1.56374e+06	31.9	100	72	97.5	2.5	0	0.92	1.83	0	80	0
6	8.75079e+06	1031	162	1	1565521	32.5	102	99	97.5	2.5	0	2.75	1.83	0	80	0
6	8.75079e+06	1031	163	1	1.56794e+06	32.5	100	64	100	0	0	1.85	1.85	0	78	0
6	8.75079e+06	1031	164	1	1.57039e+06	33.5	102	101	100	0	0	3.64	1.82	0	78	0
6	8.75079e+06	1031	165	1	1.57418e+06	33.6	104	101	100	0	0	3.57	0.89	1.92	77	0
6	8.75079e+06	1031	166	1	1.57803e+06	34	103	96	100	0	0	2.7	2.7	1.94	77	0
6	8.75079e+06	1031	167	1	1.58239e+06	35.7	104	104	100	0	0	0.9	2.7	0	77	0
6	8.75079e+06	1031	168	1	1.58908e+06	35.7	102	92	100	0	0	0	0.92	2.94	77	0
6	8.75079e+06	1031	169	1	1.59571e+06	34.6	102	64	100	0	0	0	2.75	0.98	75	0
6	8.75079e+06	1031	170	1	1.60085e+06	33.6	101	91	97.37	2.63	0	0	1.89	1.98	76	0
6	8.75079e+06	1031	171	1	1.60467e+06	33.6	100	88	98.7	1.3	0	0	0	3	77	0
6	8.75079e+06	1031	172	1	1608493	33.6	100	91	100	0	0	0.95	0	1	76	0
6	8.75079e+06	1031	173	1	1.61233e+06	33.6	100	90	100	0	0	0.94	0.94	1	78	0
6	8.75079e+06	1031	174	1	1.61615e+06	33.8	101	90	100	0	0	1.9	0.95	0.99	76	0
6	8.75079e+06	1031	175	1	1.62026e+06	33.9	101	94	100	0	0	1.89	1.89	1.98	76	0
6	8.75079e+06	1031	176	1	1.62452e+06	35.2	100	96	100	0	0	2.86	1.9	1	77	0
6	8.75079e+06	1031	177	1	1.63046e+06	33.5	100	87	100	0	0	2.83	0.94	0	79	0
6	8.75079e+06	1031	178	1	1.6342e+06	32.4	101	100	100	0	0	1.85	1.85	0	83	0
6	8.75079e+06	1031	179	1	1.63652e+06	35.9	100	99	100	0	0	1.87	2.8	3	83	0
6	8.75079e+06	1031	180	1	1.64341e+06	36.4	101	99	100	0	0	1.9	3.81	2.97	84	0
6	8.75079e+06	1031	181	1	1.65103e+06	37.3	101	97	100	0	0	0.94	2.83	0.99	82	0
6	8.75079e+06	1031	182	1	1.65989e+06	36.7	98	97	100	0	0	0	0	2.04	81	0
6	8.75079e+06	1031	183	1	1.66794e+06	36.5	99	98	100	0	0	5.66	2.83	2.02	82	0
6	8.75079e+06	1031	184	1	1675669	33	101	88	100	0	0	2.78	1.85	0.99	80	0
6	8.75079e+06	1031	185	1	1678800	35.9	100	100	100	0	0	0.93	1.87	1	81	0
6	8.75079e+06	1031	186	1	1.68573e+06	33.2	100	94	100	0	0	0.93	1.87	0	79	0
6	8.75079e+06	1031	187	1	1.68908e+06	31.5	101	87	98.55	1.45	0	1.87	1.87	0	69	0
6	8.75079e+06	1031	188	1	1.69032e+06	31.8	102	80	98.46	1.54	0	1.87	1.87	0	65	0
6	8.75079e+06	1031	189	1	1.69193e+06	35.7	101	60	100	0	0	1.89	1.89	0	64	0
6	8.75079e+06	1031	190	1	1.69852e+06	31.9	102	94	100	0	0	0.93	0	0.98	66	0
6	8.75079e+06	1031	191	1	1.70032e+06	33.3	102	94	100	0	0	0.93	0.93	0.98	66	0
6	8.75079e+06	1031	192	1	1.70374e+06	32.6	103	102	100	0	0	0.93	1.85	0.97	66	0
6	8.75079e+06	1031	193	1	1.7064e+06	35.4	102	98	100	0	0	0.93	1.87	3.92	64	0
6	8.75079e+06	1031	194	1	1.71267e+06	37	102	88	100	0	0	0.94	0.94	1.96	64	0
6	8.75079e+06	1031	195	1	1.72107e+06	38.9	102	84	100	0	0	0.93	0.93	2.94	64	0
6	8.75079e+06	1031	196	1	1.7322e+06	37	102	95	100	0	0	0	0.94	4.9	66	0
6	8.75079e+06	1031	197	1	1.74069e+06	35.5	99	86	100	0	0	1.87	0.93	2.02	69	0
6	8.75079e+06	1031	198	1	1747058	32.6	99	90	97.18	0	2.82	8.41	14.02	1.01	71	0
6	8.75079e+06	1031	199	1	1.74962e+06	40.6	103	102	100	0	0	8.04	15.18	1.94	68	0
6	8.75079e+06	1031	200	1	1.76329e+06	31	95	90	98.61	1.39	0	10.68	4.85	0	72	0
6	8.75079e+06	1031	201	1	1.76391e+06	32.3	102	99	98.61	1.39	0	10.19	4.63	0	72	0
6	8.75079e+06	1031	202	1	1.76617e+06	32.5	102	93	100	0	0	8.33	4.63	0	72	0
6	8.75079e+06	1031	203	1	1.7687e+06	32.3	100	99	100	0	0	1.89	3.77	0	72	0
6	8.75079e+06	1031	204	1	1.77093e+06	39.8	100	98	100	0	0	0.93	2.8	2	72	0
6	8.75079e+06	1031	205	1	1.78347e+06	32.9	99	95	98.61	0	1.39	0	0.94	1.01	72	0
6	8.75079e+06	1031	206	1	1.7864e+06	33.4	98	98	100	0	0	0	0	0	71	0
6	8.75079e+06	1031	207	1	1.79001e+06	39.7	98	91	100	0	0	0	0	0	71	0
6	8.75079e+06	1031	208	1	1802311	34.4	99	95	100	0	0	0	0	4.04	72	0
6	8.75079e+06	1031	209	1	1.80725e+06	39	99	92	100	0	0	0	0	1.01	71	0
6	8.75079e+06	1031	210	1	1.8185e+06	33.5	98	97	100	0	0	0.93	0.93	1.02	74	0
6	8.75079e+06	1031	211	1	1.8222e+06	38.1	98	96	100	0	0	0	0	0	74	0
6	8.75079e+06	1031	212	1	1.83223e+06	32.3	98	93	100	0	0	2.78	0	0	88	0
6	8.75079e+06	1031	213	1	1.83446e+06	36.4	98	96	100	0	0	2.75	0	0	88	0
6	8.75079e+06	1031	214	1	1.8421e+06	33.4	99	94	100	0	0	0.93	2.78	1.01	87	0
6	8.75079e+06	1031	215	1	1.84565e+06	42.7	100	95	98.86	1.14	0	2.75	0.92	0	88	0
6	8.75079e+06	1031	216	1	1.86277e+06	35.4	103	90	100	0	0	0.88	0.88	1.94	87	0
6	8.75079e+06	1031	217	1	1.86893e+06	33.3	103	93	100	0	0	3.54	4.42	0.97	87	0
6	8.75079e+06	1031	218	1	1872442	31	100	93	100	0	0	3.57	4.46	0	87	0
6	8.75079e+06	1031	219	1	1.87309e+06	36.8	101	95	100	0	0	3.51	4.39	1.98	87	0
6	8.75079e+06	1031	220	1	1.88121e+06	33.5	100	89	100	0	0	0	0	3	87	0
6	8.75079e+06	1031	221	1	1884899	38.3	102	97	98.85	1.15	0	0	0	7.84	87	0
6	8.75079e+06	1031	222	1	1.89525e+06	46.6	103	94	100	0	0	1.8	0.9	6.8	85	0
6	8.75079e+06	1031	223	1	1.91901e+06	32.3	105	102	98.89	1.11	0	0.9	0.9	0.95	90	0
6	8.75079e+06	1031	224	1	1.92128e+06	45.4	106	97	98.88	1.12	0	0.89	0.89	1.89	89	0
6	8.75079e+06	1031	225	1	1.94286e+06	38.8	108	106	100	0	0	0.89	0	2.78	93	0
6	8.75079e+06	1031	226	1	1.95392e+06	40.8	110	104	98.92	1.08	0	0.88	0.88	1.82	93	0
6	8.75079e+06	1031	227	1	1.96799e+06	34.1	108	104	100	0	0	3.54	0.88	2.78	92	0
6	8.75079e+06	1031	228	1	1.97256e+06	32.6	108	102	100	0	0	6.09	0	0.93	92	0
6	8.75079e+06	1031	229	1	1975158	31.9	112	104	100	0	0	5.93	0	0	92	0
6	8.75079e+06	1031	230	1	1976940	32.3	114	106	100	0	0	5	0	0	91	0
6	8.75079e+06	1031	231	1	1.97919e+06	34.8	115	114	100	0	0	5	0.83	0	92	0
6	8.75079e+06	1031	232	1	1.98455e+06	35.9	117	115	98.94	1.06	0	2.48	0.83	3.42	94	0
6	8.75079e+06	1031	233	1	1.9914e+06	34.2	117	111	100	0	0	1.65	0.83	4.27	93	0
6	8.75079e+06	1031	234	1	1996101	36	119	111	100	0	0	2.44	0	0	92	0
6	8.75079e+06	1031	235	1	2.00312e+06	31.7	119	105	100	0	0	1.63	1.63	0	95	0
6	8.75079e+06	1031	236	1	2.00466e+06	33.4	121	103	100	0	0	1.61	1.61	0	95	0
6	8.75079e+06	1031	237	1	2.00823e+06	41.3	121	117	98.96	0	1.04	1.61	1.61	0.83	96	0
6	8.75079e+06	1031	238	1	2.02309e+06	40.9	121	118	100	0	0	0	1.61	0.83	96	0
6	8.75079e+06	1031	239	1	2.03732e+06	33.6	120	118	99	0	1	0.79	1.59	0.83	100	0
6	8.75079e+06	1031	240	1	2.04117e+06	40.4	119	100	100	0	0	1.59	1.59	1.68	98	0
6	8.75079e+06	1031	241	1	2.05465e+06	32.4	122	103	100	0	0	2.33	0.78	0	95	0
6	8.75079e+06	1031	242	1	2.05704e+06	43.2	122	114	100	0	0	0.78	0.78	0.82	79	0
6	8.75079e+06	1031	243	1	2.07488e+06	31.8	122	117	98.77	0	1.23	0	0	0	81	0
6	8.75079e+06	1031	244	1	2.07646e+06	32.1	121	59	98.77	0	1.23	0	0	0	81	0
6	8.75079e+06	1031	245	1	2.07846e+06	34.2	121	111	100	0	0	0	0	0.83	80	0
6	8.75079e+06	1031	246	1	2.08306e+06	33.8	121	116	100	0	0	0	0.78	1.65	80	0
6	8.75079e+06	1031	247	1	2.0872e+06	37.1	120	113	100	0	0	0	0.78	0.83	83	0
6	8.75079e+06	1031	248	1	2.09578e+06	36.2	120	115	100	0	0	0	1.56	1.67	83	0
6	8.75079e+06	1031	249	1	2.10307e+06	38	117	99	98.85	0	1.15	0	0.79	0.85	87	0
6	8.75079e+06	1031	250	1	2.11295e+06	32	117	84	97.67	1.16	1.16	1.6	14.4	0.85	86	0
6	8.75079e+06	1031	251	1	2.11477e+06	33	114	113	97.75	0	2.25	2.42	14.52	0	89	0
6	8.75079e+06	1031	252	1	2.11792e+06	37.3	93	91	100	0	0	4.59	19.27	4.3	88	0
6	8.75079e+06	1031	253	1	2126757	37	97	93	97.7	1.15	1.15	0	1.83	2.06	87	0
6	8.75079e+06	1031	254	1	2.13521e+06	52.4	97	94	100	0	0	0.93	1.85	2.06	85	0
6	8.75079e+06	1031	255	1	2.16983e+06	42.2	96	83	98.81	0	1.19	0	0.93	0	84	0
6	8.75079e+06	1031	256	1	2.18603e+06	40	94	93	100	0	0	0	1.92	1.06	86	0
6	8.75079e+06	1031	257	1	2198876	41.1	91	90	100	0	0	0	0.99	3.3	90	0
6	8.75079e+06	1031	258	1	2.21332e+06	48.8	90	86	98.89	1.11	0	0	0	1.11	90	0
6	8.75079e+06	1031	259	1	2.24101e+06	36.1	90	85	100	0	0	0	0	1.11	89	0
6	8.75079e+06	1031	260	1	2.24825e+06	34.8	90	87	100	0	0	0	0	3.33	87	0
6	8.75079e+06	1031	261	1	2.25362e+06	40	90	84	98.85	0	1.15	0	0	1.11	87	0
6	8.75079e+06	1031	262	1	2.26649e+06	34.7	90	86	100	0	0	0.99	0	2.22	72	0
6	8.75079e+06	1031	263	1	2.2718e+06	40	91	86	100	0	0	0.97	0.97	0	17	0
6	8.75079e+06	1031	264	1	2.28465e+06	43.2	90	88	100	0	0	0.95	0	0	17	0
6	8.75079e+06	1031	265	1	2.30261e+06	38.1	91	87	100	0	0	0.95	0	0	17	0
6	8.75079e+06	1031	266	1	2.31254e+06	31.8	89	79	100	0	0	0	0.95	0	17	0
6	8.75079e+06	1031	267	1	2.31422e+06	31.8	89	54	100	0	0	0	1.9	0	17	0
6	8.75079e+06	1031	268	1	2.31588e+06	35.9	88	86	100	0	0	0.96	1.92	0	17	0
6	8.75079e+06	1031	269	1	2322835	34.2	85	82	94.44	0	5.56	35.58	46.15	0	18	0
6	8.75079e+06	1031	270	1	2.32747e+06	30.9	111	110	88.24	0	11.76	48.03	49.61	0	17	0
6	8.75079e+06	1031	271	1	2.32797e+06	32.8	98	97	88.24	0	11.76	53.04	54.78	0	17	0
6	8.75079e+06	1031	272	1	2.33088e+06	33.1	84	77	100	0	0	54.81	53.85	1.19	15	0
6	8.75079e+06	1031	273	1	2.33411e+06	43.3	83	75	94.12	0	5.88	2	5	0	17	0
6	8.75079e+06	1031	274	1	2.35217e+06	45.1	83	82	100	0	0	1.01	1.01	1.2	16	0
6	8.75079e+06	1031	275	1	2.37322e+06	35.9	84	82	100	0	0	2.97	0.99	3.57	14	0
6	8.75079e+06	1031	276	1	2380126	32.9	84	75	100	0	0	10.68	2.91	2.38	14	0
6	8.75079e+06	1031	277	1	2.38309e+06	35.4	97	94	100	0	0	8.85	2.65	1.03	14	0
6	8.75079e+06	1031	278	1	2.38927e+06	33.1	94	87	100	0	0	0	0	1.06	73	0
6	8.75079e+06	1031	279	1	2.39253e+06	32.1	94	93	100	0	0	0.92	0	0	78	0
6	8.75079e+06	1031	280	1	2394559	35.9	94	93	100	0	0	0.92	0	0	78	0
6	8.75079e+06	1031	281	1	2.4014e+06	32	94	83	100	0	0	1.82	0	0	78	0
6	8.75079e+06	1031	282	1	2.40326e+06	43	94	79	100	0	0	0.91	0	0	78	0
6	8.75079e+06	1031	283	1	2.42076e+06	32.7	97	94	100	0	0	2.68	1.79	0	77	0
6	8.75079e+06	1031	284	1	2.42348e+06	38.3	97	88	100	0	0	1.79	1.79	2.06	77	0
6	8.75079e+06	1031	285	1	2433789	40	96	91	100	0	0	0	0	1.04	77	0
6	8.75079e+06	1031	286	1	2.44663e+06	33	96	72	100	0	0	0.93	0	1.04	82	0
6	8.75079e+06	1031	287	1	2.44971e+06	33.2	97	87	100	0	0	0.93	0.93	0	85	0
6	8.75079e+06	1031	288	1	2.45312e+06	32.1	97	87	100	0	0	0.93	0.93	0	85	0
6	8.75079e+06	1031	289	1	2.45513e+06	34.3	97	89	100	0	0	0	0.93	0	85	0
6	8.75079e+06	1031	290	1	2.45993e+06	33.8	97	96	100	0	0	0	0	1.03	85	0
6	8.75079e+06	1031	291	1	2.4641e+06	48	97	88	98.75	0	1.25	0	0	2.06	80	0
6	8.75079e+06	1031	292	1	2.49036e+06	36.3	96	79	98.72	0	1.28	0.93	0	1.04	78	0
6	8.75079e+06	1031	293	1	2.4978e+06	33.4	96	94	100	0	0	0	0.93	0	77	0
6	8.75079e+06	1031	294	1	2.50138e+06	45.9	94	73	100	0	0	0	0.93	0	76	0
6	8.75079e+06	1031	295	1	2.5238e+06	41.1	107	90	100	0	0	14.17	4.17	0.93	74	0
6	8.75079e+06	1031	296	1	2.53833e+06	32.2	105	92	97.33	2.67	0	2.56	3.42	0.95	75	0
6	8.75079e+06	1031	297	1	2.54043e+06	32.7	104	98	100	0	0	2.56	2.56	1.92	73	0
6	8.75079e+06	1031	298	1	2.54315e+06	32.9	106	103	98.61	1.39	0	1.69	1.69	0.94	72	0
6	8.75079e+06	1031	299	1	2.54612e+06	38.8	106	92	98.61	0	1.39	0.85	0.85	0	72	0
6	8.75079e+06	1031	300	1	2557196	39.4	104	95	100	0	0	1.71	1.71	1.92	72	0
6	8.75079e+06	1031	301	1	2.56906e+06	37	105	102	100	0	0	0	0.87	2.86	72	0
6	8.75079e+06	1031	302	1	2.57748e+06	33.6	106	100	98.44	0	1.56	0.87	0.87	0.94	64	0
6	8.75079e+06	1031	303	1	2.58129e+06	38.1	105	104	100	0	0	0.87	0	0.95	63	0
6	8.75079e+06	1031	304	1	2.59129e+06	38.9	103	86	100	0	0	0	1.79	0	79	0
6	8.75079e+06	1031	305	1	2.60243e+06	33.2	103	102	100	0	0	0.89	1.79	3.88	81	0
6	8.75079e+06	1031	306	1	2.60578e+06	42.9	101	83	98.82	0	1.18	0.91	1.82	0	85	0
6	8.75079e+06	1031	307	1	2.62313e+06	34.4	101	93	98.85	0	1.15	0.9	0	0	87	0
6	8.75079e+06	1031	308	1	2.62807e+06	32.2	100	94	100	0	0	0.9	0	0	84	0
6	8.75079e+06	1031	309	1	2.63019e+06	48.2	100	94	96.63	0	3.37	2.7	0	2	89	0
6	8.75079e+06	1031	310	1	2.65671e+06	37.9	101	93	98.84	0	1.16	0.88	0.88	1.98	86	0
6	8.75079e+06	1031	311	1	2.66638e+06	40.5	100	97	100	0	0	0	0	1	84	0
6	8.75079e+06	1031	312	1	2.67991e+06	36.1	100	99	100	0	0	0	0	0	83	0
6	8.75079e+06	1031	313	1	2.68715e+06	42	101	98	100	0	0	0.88	0	0	81	0
6	8.75079e+06	1031	314	1	2.70305e+06	38.7	100	85	100	0	0	0.9	2.7	0	76	0
6	8.75079e+06	1031	315	1	2713932	34.8	97	92	100	0	0	0	0.92	3.09	76	0
6	8.75079e+06	1031	316	1	2.71932e+06	42.3	96	89	100	0	0	0	1.87	0	84	0
6	8.75079e+06	1031	317	1	2.73569e+06	35.6	95	93	98.81	1.19	0	0	1.89	1.05	84	0
6	8.75079e+06	1031	318	1	2.74214e+06	41.7	94	94	100	0	0	1.92	1.92	2.13	83	0
6	8.75079e+06	1031	319	1	2.75765e+06	33.4	95	87	100	0	0	0.94	0.94	1.05	81	0
6	8.75079e+06	1031	320	1	2.7612e+06	37.5	94	90	100	0	0	1.9	1.9	1.06	79	0
6	8.75079e+06	1031	321	1	2.7704e+06	33.5	95	83	100	0	0	0.97	2.91	1.05	79	0
6	8.75079e+06	1031	322	1	2.77415e+06	32.8	93	86	100	0	0	0.98	1.96	0	79	0
6	8.75079e+06	1031	323	1	2776996	40.6	93	92	98.7	1.3	0	0	0.98	1.08	77	0
6	8.75079e+06	1031	324	1	2790734	35.5	93	92	100	0	0	2	1	0	76	0
6	8.75079e+06	1031	325	1	2.79713e+06	35.3	94	91	98.72	1.28	0	1	1	1.06	78	0
6	8.75079e+06	1031	326	1	2.80326e+06	35.9	94	92	97.47	0	2.53	1	2	1.06	79	0
6	8.75079e+06	1031	327	1	2.8102e+06	35.8	92	92	100	0	0	1	1	1.09	74	0
6	8.75079e+06	1031	328	1	2.8169e+06	31.6	91	48	100	0	0	0.99	0	0	73	0
6	8.75079e+06	1031	329	1	2.81829e+06	32.1	91	90	100	0	0	0.99	0	0	74	0
6	8.75079e+06	1031	330	1	2.8203e+06	31.7	92	79	98.68	0	1.32	0.98	0	0	76	0
6	8.75079e+06	1031	331	1	2.82179e+06	33.9	90	66	98.68	0	1.32	0.98	0.98	1.11	76	0
6	8.75079e+06	1031	332	1	2.82609e+06	37.8	91	67	100	0	0	0.98	0.98	2.2	75	0
6	8.75079e+06	1031	333	1	2.83569e+06	34	94	91	98.73	1.27	0	2.91	1.94	2.13	79	0
6	8.75079e+06	1031	334	1	2.84009e+06	35.3	92	83	100	0	0	2.91	1.94	1.09	79	0
6	8.75079e+06	1031	335	1	2.84616e+06	44.6	92	81	100	0	0	0	0.97	1.09	79	0
6	8.75079e+06	1031	336	1	2.86642e+06	37.2	97	96	100	0	0	1.92	2.88	0	81	0
6	8.75079e+06	1031	337	1	2.87512e+06	39.9	94	71	100	0	0	0	0.98	1.06	81	0
6	8.75079e+06	1031	338	1	2.88781e+06	39.9	98	90	100	0	0	4.67	0.93	1.02	80	0
6	8.75079e+06	1031	339	1	2.9004e+06	36.4	100	97	98.82	1.18	0	0.94	0	2	85	0
6	8.75079e+06	1031	340	1	2.90804e+06	42	101	94	100	0	0	1.87	0	2.97	83	0
6	8.75079e+06	1031	341	1	2.924e+06	42.5	100	92	100	0	0	0	0	3	82	0
6	8.75079e+06	1031	342	1	2.94068e+06	38.5	101	94	100	0	0	0.9	0	0	85	0
6	8.75079e+06	1031	343	1	2.95125e+06	32	101	95	100	0	0	0.92	3.67	0	87	0
6	8.75079e+06	1031	344	1	2953101	37.2	101	93	100	0	0	1.83	3.67	0.99	87	0
6	8.75079e+06	1031	345	1	2.96184e+06	32.2	102	96	100	0	0	2.73	1.82	0	89	0
6	8.75079e+06	1031	346	1	2.96392e+06	33.8	103	103	100	0	0	2.7	1.8	1.94	89	0
6	8.75079e+06	1031	347	1	2.96802e+06	36.9	103	77	100	0	0	2.73	1.82	2.91	86	0
6	8.75079e+06	1031	348	1	2.9763e+06	35.1	104	99	98.85	0	1.15	1.8	0	3.85	87	0
6	8.75079e+06	1031	349	1	2.98219e+06	37	103	80	100	0	0	0	0	1.94	85	0
6	8.75079e+06	1031	350	1	2.99068e+06	32.2	104	101	100	0	0	0	0.88	0.96	82	0
6	8.75079e+06	1031	351	1	2.99278e+06	37.7	103	90	100	0	0	0.88	0.88	0.97	82	0
6	8.75079e+06	1031	352	1	3.00216e+06	43.6	103	99	100	0	0	0.88	1.75	1.94	83	0
6	8.75079e+06	1031	353	1	3.02063e+06	34.1	101	98	100	0	0	1.77	1.77	0	84	0
6	8.75079e+06	1031	354	1	3025138	33.1	102	89	100	0	0	1.77	1.77	1.96	86	0
6	8.75079e+06	1031	355	1	3.02832e+06	34.7	101	99	98.86	0	1.14	2.68	2.68	2.97	88	0
6	8.75079e+06	1031	356	1	3.0336e+06	39.6	100	95	100	0	0	1.77	1.77	4	87	0
6	8.75079e+06	1031	357	1	3.04579e+06	47.2	100	93	100	0	0	0.89	0	2	86	0
6	8.75079e+06	1031	358	1	3.0705e+06	34.7	96	90	100	0	0	0	1.83	4.17	86	0
6	8.75079e+06	1031	359	1	3.07581e+06	34.3	96	93	98.86	1.14	0	0.93	0.93	3.12	88	0
6	8.75079e+06	1031	360	1	3.08064e+06	32.4	96	89	100	0	0	2.8	1.87	0	85	0
6	8.75079e+06	1031	361	1	3.08303e+06	32.3	96	45	100	0	0	1.85	1.85	0	84	0
6	8.75079e+06	1031	362	1	3085214	37.4	97	80	100	0	0	1.85	1.85	1.03	85	0
6	8.75079e+06	1031	363	1	3.09422e+06	32.3	96	82	98.84	0	1.16	0	1.87	0	86	0
6	8.75079e+06	1031	364	1	3.09642e+06	32.4	94	51	100	0	0	0	0.94	0	82	0
6	8.75079e+06	1031	365	1	3.09883e+06	34.3	95	92	98.8	1.2	0	0	0.94	1.05	83	0
6	8.75079e+06	1031	366	1	3.10363e+06	34.8	95	92	100	0	0	0	0	2.11	82	0
6	8.75079e+06	1031	367	1	3.10912e+06	36.7	95	89	100	0	0	0	0	2.11	83	0
6	8.75079e+06	1031	368	1	3.1171e+06	44.4	95	84	100	0	0	1.89	0	1.05	82	0
6	8.75079e+06	1031	369	1	3.13701e+06	37	98	85	97.53	1.23	1.23	0.93	0.93	3.06	81	0
6	8.75079e+06	1031	370	1	3.14544e+06	32	96	87	100	0	0	1.89	2.83	1.04	80	0
6	8.75079e+06	1031	371	1	3.14727e+06	36.1	95	69	100	0	0	1.89	2.83	1.05	80	0
6	8.75079e+06	1031	372	1	3.15451e+06	38.2	98	93	97.62	2.38	0	0.94	2.83	2.04	84	0
6	8.75079e+06	1031	373	1	3164598	35	97	93	98.78	1.22	0	2.86	0	0	82	0
6	8.75079e+06	1031	374	1	3.17034e+06	32.4	99	97	100	0	0	1.89	0	0	81	0
6	8.75079e+06	1031	375	1	3.17274e+06	31.9	99	90	100	0	0	0.93	0.93	0	81	0
6	8.75079e+06	1031	376	1	3.17448e+06	32.6	99	88	100	0	0	0.93	0.93	0	81	0
6	8.75079e+06	1031	377	1	3.17708e+06	34.5	99	93	100	0	0	0	0.93	1.01	80	0
6	8.75079e+06	1031	378	1	3.18205e+06	36.5	99	95	100	0	0	0.93	0	3.03	81	0
6	8.75079e+06	1031	379	1	3.18978e+06	35.7	101	100	100	0	0	1.83	0	0	77	0
6	8.75079e+06	1031	380	1	3.19646e+06	45.6	101	100	100	0	0	0.9	0.9	1.98	77	0
6	8.75079e+06	1031	381	1	3.21833e+06	33.7	99	88	100	0	0	1.82	1.82	1.01	82	0
6	8.75079e+06	1031	382	1	3.22231e+06	40.5	101	88	100	0	0	3.6	0.9	0	81	0
6	8.75079e+06	1031	383	1	3235856	35.6	102	93	100	0	0	0.9	0	0.98	83	0
6	8.75079e+06	1031	384	1	3.24235e+06	45	103	97	100	0	0	1.79	1.79	0.97	82	0
6	8.75079e+06	1031	385	1	3.26321e+06	32	100	68	100	0	0	2.75	0.92	1	83	0
6	8.75079e+06	1031	386	1	3.26509e+06	32.8	100	99	100	0	0	2.78	0.93	1	83	0
6	8.75079e+06	1031	387	1	3.26792e+06	32.2	101	92	100	0	0	1.83	0.92	1.98	83	0
6	8.75079e+06	1031	388	1	3.26997e+06	34.7	101	93	100	0	0	1.83	0	4.95	82	0
6	8.75079e+06	1031	389	1	3.27525e+06	37.9	102	100	100	0	0	1.82	2.73	3.92	81	0
6	8.75079e+06	1031	390	1	3.28497e+06	33.1	102	99	98.78	1.22	0	1.87	3.74	0.98	82	0
6	8.75079e+06	1031	391	1	3.28823e+06	39.2	99	83	100	0	0	1.87	4.67	2.02	80	0
6	8.75079e+06	1031	392	1	3299820	33.1	99	88	100	0	0	0	0	0	83	0
6	8.75079e+06	1031	393	1	3.30307e+06	39.1	98	93	100	0	0	0	0	1.02	84	0
6	8.75079e+06	1031	394	1	3.31461e+06	35.4	99	97	100	0	0	0	1.92	0	81	0
6	8.75079e+06	1031	395	1	3.32085e+06	31.8	98	95	98.78	0	1.22	0	0.97	0	82	0
6	8.75079e+06	1031	396	1	3.32246e+06	32	97	48	98.78	0	1.22	0	0.97	0	82	0
6	8.75079e+06	1031	397	1	3.32427e+06	33.5	97	95	100	0	0	0	0	0	82	0
6	8.75079e+06	1031	398	1	3.32802e+06	35.9	97	92	100	0	0	0	0.97	1.03	83	0
6	8.75079e+06	1031	399	1	3.33497e+06	34.8	96	89	100	0	0	0	1.96	0	82	0
6	8.75079e+06	1031	400	1	3.34043e+06	32.1	95	88	100	0	0	0.99	0	0	50	0
6	8.75079e+06	1031	401	1	3.34242e+06	34.7	96	96	94.34	0	5.66	0.98	0	0	53	0
6	8.75079e+06	1031	402	1	3.34776e+06	40.9	93	82	98.04	0	1.96	0	0	0	51	0
6	8.75079e+06	1031	403	1	3.36195e+06	32.9	92	67	98	0	2	0	0	0	50	0
6	8.75079e+06	1031	404	1	3364931	37.8	91	50	100	0	0	0	0	0	47	0
6	8.75079e+06	1031	405	1	3.37448e+06	38.6	89	83	100	0	0	0	0.99	3.37	48	0
6	8.75079e+06	1031	406	1	3385203	40.6	89	80	100	0	0	1.98	0	1.12	49	0
6	8.75079e+06	1031	407	1	3.39897e+06	40.5	113	112	94.23	1.92	3.85	21.95	26.02	0.88	52	0
6	8.75079e+06	1031	408	1	3.41248e+06	34.2	84	72	100	0	0	1.98	1.98	0	47	0
6	8.75079e+06	1031	409	1	3.4171e+06	39.7	86	81	100	0	0	1.96	1.96	0	47	0
6	8.75079e+06	1031	410	1	3.42939e+06	33.5	84	82	100	0	0	0	1	0	44	0
6	8.75079e+06	1031	411	1	3.43313e+06	51.1	84	84	97.78	0	2.22	1	0	1.19	45	0
6	8.75079e+06	1031	412	1	3.46524e+06	31.8	84	35	100	0	0	1.96	2.94	1.19	46	0
6	8.75079e+06	1031	413	1	3.46686e+06	33.1	84	84	100	0	0	2.97	2.97	0	64	0
6	8.75079e+06	1031	414	1	3.47012e+06	35.4	85	71	100	0	0	4	4	1.18	64	0
6	8.75079e+06	1031	415	1	3.47636e+06	35.9	86	76	97.18	1.41	1.41	1.98	0.99	0	71	0
6	8.75079e+06	1031	416	1	3.48328e+06	38.9	86	82	100	0	0	0.98	0.98	1.16	69	0
6	8.75079e+06	1031	417	1	3.49439e+06	42.9	86	84	98.41	1.59	0	3.96	1.98	3.49	63	0
6	8.75079e+06	1031	418	1	3.51181e+06	36.7	86	84	100	0	0	0	0	1.16	56	0
6	8.75079e+06	1031	419	1	3.51978e+06	31.9	86	80	98.25	0	1.75	0	0	0	57	0
6	8.75079e+06	1031	420	1	3.52149e+06	32.6	85	74	98.25	0	1.75	1.01	0	1.18	57	0
6	8.75079e+06	1031	421	1	3.52414e+06	48	85	76	100	0	0	2.02	0	2.35	53	0
6	8.75079e+06	1031	422	1	3.55028e+06	31.9	85	65	98.31	1.69	0	19.63	9.35	0	59	0
6	8.75079e+06	1031	423	1	3.55205e+06	37.6	104	101	98.39	1.61	0	16.95	9.32	0	62	0
6	8.75079e+06	1031	424	1	3.56139e+06	32.5	101	92	100	0	0	1.77	0.88	0	63	0
6	8.75079e+06	1031	425	1	3.56385e+06	33.7	103	97	100	0	0	1.74	0.87	0	63	0
6	8.75079e+06	1031	426	1	3.56784e+06	31.9	104	104	100	0	0	0.88	2.63	0	63	0
6	8.75079e+06	1031	427	1	3.56964e+06	40.7	104	79	100	0	0	0.88	3.51	1.92	62	0
6	8.75079e+06	1031	428	1	3.58352e+06	45.6	100	47	100	0	0	0	0.89	2	64	0
6	8.75079e+06	1031	429	1	3.60543e+06	43.1	99	97	100	0	0	2.65	1.77	0	65	0
6	8.75079e+06	1031	430	1	3.62311e+06	33.5	99	89	98.88	0	1.12	0	0.88	1.01	89	0
6	8.75079e+06	1031	431	1	3.62681e+06	32.8	98	92	100	0	0	1.77	0	0	91	0
6	8.75079e+06	1031	432	1	3.62963e+06	47	100	92	100	0	0	1.75	0	2	92	0
6	8.75079e+06	1031	433	1	3.6541e+06	42.5	100	95	100	0	0	0	0	1	90	0
6	8.75079e+06	1031	434	1	3.6708e+06	33.7	104	99	98.86	1.14	0	2.65	0	0	88	0
6	8.75079e+06	1031	435	1	3.67482e+06	33.5	104	91	100	0	0	1.75	0	0	83	0
6	8.75079e+06	1031	436	1	3.67855e+06	43.1	105	100	100	0	0	0.87	0	2.86	83	0
6	8.75079e+06	1031	437	1	3.69632e+06	34.6	106	104	98.82	1.18	0	0.88	1.75	3.77	85	0
6	8.75079e+06	1031	438	1	3.70151e+06	34.8	106	102	100	0	0	0.88	0.88	0	83	0
6	8.75079e+06	1031	439	1	3.70688e+06	32.7	106	105	98.8	1.2	0	0.88	2.63	2.83	83	0
6	8.75079e+06	1031	440	1	3709582	35.1	106	102	100	0	0	0	1.77	1.89	77	0
6	8.75079e+06	1031	441	1	3.71535e+06	32.1	105	102	100	0	0	0	1.79	0.95	78	0
6	8.75079e+06	1031	442	1	3.71733e+06	33.9	103	69	98.73	0	1.27	0.89	1.79	1.94	79	0
6	8.75079e+06	1031	443	1	3721621	37.6	104	103	98.73	1.27	0	1.8	2.7	3.85	79	0
6	8.75079e+06	1031	444	1	3.73087e+06	38.6	102	97	97.62	0	2.38	0	2.7	2.94	84	0
6	8.75079e+06	1031	445	1	3.74162e+06	33.9	99	93	98.8	0	1.2	0	0	1.01	83	0
6	8.75079e+06	1031	446	1	3.74581e+06	33.9	98	94	98.8	0	1.2	0.93	0	1.02	83	0
6	8.75079e+06	1031	447	1	3.75011e+06	36	97	94	100	0	0	0.92	0	2.06	82	0
6	8.75079e+06	1031	448	1	3.75712e+06	35.8	97	89	100	0	0	0	0.92	1.03	85	0
6	8.75079e+06	1031	449	1	3.76394e+06	32.8	98	93	98.81	1.19	0	1.85	1.85	0	84	0
6	8.75079e+06	1031	450	1	3.76685e+06	32	97	84	100	0	0	1.87	1.87	0	83	0
6	8.75079e+06	1031	451	1	3.76878e+06	49.2	98	91	98.82	0	1.18	1.83	3.67	0	85	0
6	8.75079e+06	1031	452	1	3.79714e+06	31.9	95	83	100	0	0	0.93	1.87	0	79	0
6	8.75079e+06	1031	453	1	3.79893e+06	34.7	95	94	100	0	0	1.89	2.83	0	78	0
6	8.75079e+06	1031	454	1	3.80416e+06	31.9	94	87	100	0	0	2.83	0.94	0	79	0
6	8.75079e+06	1031	455	1	3.80587e+06	32.3	96	86	100	0	0	2.8	0.93	0	79	0
6	8.75079e+06	1031	456	1	3.80815e+06	34.9	96	91	100	0	0	1.87	0.93	0	79	0
6	8.75079e+06	1031	457	1	3.81367e+06	34.3	96	95	100	0	0	0.93	0.93	0	79	0
6	8.75079e+06	1031	458	1	3.81847e+06	44.5	96	93	98.72	0	1.28	0.93	0.93	2.08	78	0
6	8.75079e+06	1031	459	1	3.83848e+06	32.1	94	79	100	0	0	2.83	1.89	0	79	0
6	8.75079e+06	1031	460	1	3.84049e+06	34	96	95	100	0	0	3.7	1.85	0	79	0
6	8.75079e+06	1031	461	1	3.84493e+06	31.5	96	72	98.72	0	1.28	2.78	1.85	0	78	0
6	8.75079e+06	1031	462	1	3.84614e+06	36.6	95	56	98.72	0	1.28	1.87	1.87	0	78	0
6	8.75079e+06	1031	463	1	3.854e+06	33.6	92	91	100	0	0	3.81	2.86	1.09	76	0
6	8.75079e+06	1031	464	1	3.85787e+06	42.1	95	63	100	0	0	3.74	1.87	1.05	71	0
6	8.75079e+06	1031	465	1	3.874e+06	34.6	95	91	98.63	1.37	0	0	3.81	1.05	73	0
6	8.75079e+06	1031	466	1	3.87916e+06	39.4	93	89	100	0	0	0	2.97	0	74	0
6	8.75079e+06	1031	467	1	3.89113e+06	38.3	92	88	100	0	0	1.96	0	1.09	74	0
6	8.75079e+06	1031	468	1	3.90135e+06	34.9	95	95	100	0	0	0.97	0.97	1.05	76	0
6	8.75079e+06	1031	469	1	3.90691e+06	36.3	96	90	98.73	1.27	0	3.85	1.92	0	79	0
6	8.75079e+06	1031	470	1	3.91435e+06	32.9	98	96	98.77	1.23	0	3.88	1.94	1.02	81	0
6	8.75079e+06	1031	471	1	3.91728e+06	35.9	97	94	100	0	0	0.98	1.96	0	80	0
6	8.75079e+06	1031	472	1	3.92422e+06	49	99	93	100	0	0	3.92	3.92	1.01	83	0
6	8.75079e+06	1031	473	1	3.95226e+06	32.3	99	99	100	0	0	2.91	0.97	0	83	0
6	8.75079e+06	1031	474	1	3.95444e+06	45.1	101	93	100	0	0	2.88	0.96	0	81	0
6	8.75079e+06	1031	475	1	3.97553e+06	38.6	103	93	100	0	0	0.93	0	0	87	0
6	8.75079e+06	1031	476	1	3.98626e+06	33.3	103	96	100	0	0	0.93	0	0	91	0
6	8.75079e+06	1031	477	1	3.98969e+06	31.7	103	77	100	0	0	0.92	0	0	91	0
6	8.75079e+06	1031	478	1	3.99124e+06	36.8	104	93	100	0	0	0.92	0	0	91	0
6	8.75079e+06	1031	479	1	3.99945e+06	32	104	92	100	0	0	0	0	0	89	0
6	8.75079e+06	1031	480	1	4.00137e+06	34.4	104	101	100	0	0	0	0	0	89	0
6	8.75079e+06	1031	481	1	4.00629e+06	31.7	104	88	100	0	0	0.92	0	0	89	0
6	8.75079e+06	1031	482	1	4.0078e+06	36.4	104	78	100	0	0	0.92	0.92	0.96	89	0
6	8.75079e+06	1031	483	1	4.01538e+06	40.6	105	104	97.94	1.03	1.03	0	1.82	1.9	97	0
6	8.75079e+06	1031	484	1	4.02913e+06	33.1	103	99	100	0	0	1.82	0	0	94	0
6	8.75079e+06	1031	485	1	4.03236e+06	33.9	104	103	98.95	1.05	0	1.82	0	0.96	95	0
6	8.75079e+06	1031	486	1	4.03667e+06	30.9	106	87	98.95	1.05	0	4.46	0	0	95	0
6	8.75079e+06	1031	487	1	4.03724e+06	32.9	106	94	100	0	0	4.46	0	0	94	0
6	8.75079e+06	1031	488	1	4.04018e+06	35	108	105	100	0	0	3.48	0.87	1.85	94	0
6	8.75079e+06	1031	489	1	4.04587e+06	34.2	109	104	98.95	0	1.05	0.88	0.88	2.75	95	0
6	8.75079e+06	1031	490	1	4.05051e+06	36.5	109	108	100	0	0	0.87	0	0	92	0
6	8.75079e+06	1031	491	1	4.05829e+06	37.3	110	98	100	0	0	0.86	0.86	1.82	93	0
6	8.75079e+06	1031	492	1	4.06708e+06	42.3	110	110	100	0	0	1.72	0.86	3.64	91	0
6	8.75079e+06	1031	493	1	4.08356e+06	37.6	110	101	100	0	0	0	0	1.82	86	0
6	8.75079e+06	1031	494	1	4.09285e+06	40.4	109	104	98.89	0	1.11	0.86	0.86	0.92	90	0
6	8.75079e+06	1031	495	1	4.1062e+06	38.6	109	109	98.96	0	1.04	0.85	0.85	2.75	96	0
6	8.75079e+06	1031	496	1	4.117e+06	32	109	105	100	0	0	2.5	0.83	0	92	0
6	8.75079e+06	1031	497	1	4118871	45.4	109	101	100	0	0	0.83	0.83	0.92	91	0
6	8.75079e+06	1031	498	1	4.14047e+06	48.7	109	109	97.22	0	2.78	0.84	0.84	0	72	0
6	8.75079e+06	1031	499	1	4.16798e+06	33	103	96	100	0	0	0	1.72	0	71	0
6	8.75079e+06	1031	500	1	4.17102e+06	40.6	103	100	98.61	0	1.39	0	2.56	0.97	72	0
6	8.75079e+06	1031	501	1	4.18475e+06	46.7	110	110	97.22	0	2.78	8.87	15.32	0.91	72	0
6	8.75079e+06	1031	502	1	4.20861e+06	46.9	85	44	100	0	0	0	0.97	1.18	65	0
6	8.75079e+06	1031	503	1	4.23286e+06	32.5	86	78	100	0	0	0	0.97	1.16	64	0
6	8.75079e+06	1031	504	1	4.23529e+06	49	87	83	96.88	1.56	1.56	0	1.94	1.15	64	0
6	8.75079e+06	1031	505	1	4.26325e+06	34.4	84	82	100	0	0	0.98	1.96	0	69	0
6	8.75079e+06	1031	506	1	4.26821e+06	32.6	84	73	100	0	0	0.97	1.94	0	70	0
6	8.75079e+06	1031	507	1	4270853	35	83	80	98.61	0	1.39	0	2.94	0	72	0
6	8.75079e+06	1031	508	1	4276540	34.7	80	73	98.59	0	1.41	0	3	2.5	71	0
6	8.75079e+06	1031	509	1	4281888	35.1	78	72	100	0	0	0	1	2.56	69	0
6	8.75079e+06	1031	510	1	4.28776e+06	35	78	72	100	0	0	2.94	0	0	69	0
6	8.75079e+06	1031	511	1	4.29348e+06	31.4	78	64	97.06	0	2.94	0.96	0	0	68	0
6	8.75079e+06	1031	512	1	4.29459e+06	38.1	77	67	96.92	0	3.08	0.96	0	1.3	65	0
6	8.75079e+06	1031	513	1	4.30452e+06	42.5	76	40	100	0	0	0	1.94	1.32	46	0
6	8.75079e+06	1031	514	1	4.32123e+06	38.4	76	76	100	0	0	2.97	0	0	17	0
6	8.75079e+06	1031	515	1	4.33165e+06	37.5	75	54	100	0	0	0	0.98	0	17	0
6	8.75079e+06	1031	516	1	4.34082e+06	39.5	75	74	100	0	0	0.99	0.99	0	17	0
6	8.75079e+06	1031	517	1	4.35285e+06	36.2	73	73	100	0	0	0	0	0	17	0
6	8.75079e+06	1031	518	1	4360162	44.5	69	51	100	0	0	0	0	0	17	0
6	8.75079e+06	1031	519	1	4.38021e+06	32.2	118	117	89.47	10.53	0	50	37.5	0	19	0
6	8.75079e+06	1031	520	1	4.38235e+06	33	97	97	100	0	0	60.5	45.38	0	18	0
6	8.75079e+06	1031	521	1	4.38542e+06	38.3	99	81	100	0	0	20.83	6.67	0	18	0
6	8.75079e+06	1031	522	1	4.39565e+06	33.8	103	98	94.74	5.26	0	2.52	0.84	1.94	19	0
6	8.75079e+06	1031	523	1	4.39975e+06	32.4	105	105	100	0	0	2.48	0	0	18	0
6	8.75079e+06	1031	524	1	4.4021e+06	35.4	105	77	100	0	0	1.65	0	0.95	18	0
6	8.75079e+06	1031	525	1	4.40836e+06	31.7	105	47	100	0	0	0.83	0	0	18	0
6	8.75079e+06	1031	526	1	4.40985e+06	36.3	105	101	100	0	0	0.82	0	0	18	0
6	8.75079e+06	1031	527	1	4.41725e+06	38.7	106	89	100	0	0	0	0.83	0	18	0
6	8.75079e+06	1031	528	1	4.42813e+06	37.5	109	107	100	0	0	3.25	0	0	17	0
6	8.75079e+06	1031	529	1	4.43725e+06	41.4	109	107	100	0	0	0	0.81	1.83	17	0
6	8.75079e+06	1031	530	1	4452196	36.9	110	79	98.73	1.27	0	0	0	0	79	0
6	8.75079e+06	1031	531	1	4.46046e+06	38.3	110	108	100	0	0	0.81	0	1.82	102	0
6	8.75079e+06	1031	532	1	4.47079e+06	36.5	110	100	100	0	0	0	0	0.91	103	0
6	8.75079e+06	1031	533	1	4.47847e+06	33.6	112	106	99.05	0.95	0	0.81	0	2.68	105	0
6	8.75079e+06	1031	534	1	4.48233e+06	32.4	113	94	100	0	0	1.61	0.81	0.88	104	0
6	8.75079e+06	1031	535	1	4.48465e+06	45.3	114	110	100	0	0	2.4	0.8	2.63	103	0
6	8.75079e+06	1031	536	1	4.50615e+06	32.7	116	111	99.07	0.93	0	0	0.79	0	108	0
6	8.75079e+06	1031	537	1	4.50893e+06	32.3	115	104	100	0	0	0	0.8	0	105	0
6	8.75079e+06	1031	538	1	4.51117e+06	34	115	112	100	0	0	0	0.8	1.74	105	0
6	8.75079e+06	1031	539	1	4.51556e+06	33	115	112	100	0	0	0.8	0	1.74	104	0
6	8.75079e+06	1031	540	1	4.51864e+06	41.1	116	115	99.05	0.95	0	0.8	0	0.86	105	0
6	8.75079e+06	1031	541	1	4.53322e+06	39	118	118	99.04	0.96	0	0	0	0	104	0
6	8.75079e+06	1031	542	1	4544536	33	117	107	100	0	0	0	0	2.56	105	0
6	8.75079e+06	1031	543	1	4.54766e+06	35.7	117	116	100	0	0	0	0	1.71	106	0
6	8.75079e+06	1031	544	1	4.55425e+06	39.4	118	112	98.15	0.93	0.93	0	0	0	108	0
6	8.75079e+06	1031	545	1	4.56617e+06	36.4	117	106	98.18	0	1.82	0	0	1.71	110	0
6	8.75079e+06	1031	546	1	4.5738e+06	37.5	116	114	98.18	0.91	0.91	0	0.81	1.72	110	0
6	8.75079e+06	1031	547	1	4.5829e+06	35.9	114	106	100	0	0	0	1.63	0.88	109	0
6	8.75079e+06	1031	548	1	4.58985e+06	31.8	113	47	100	0	0	0	0.82	0	109	0
6	8.75079e+06	1031	549	1	4.5915e+06	32.1	113	112	100	0	0	0	0.83	0	109	0
6	8.75079e+06	1031	550	1	4.59347e+06	36.6	113	104	100	0	0	0	0.83	0	111	0
6	8.75079e+06	1031	551	1	4.60128e+06	36.3	113	83	100	0	0	0	0	0.88	110	0
6	8.75079e+06	1031	552	1	4.60868e+06	32.3	112	110	100	0	0	0	0.83	0.89	108	0
6	8.75079e+06	1031	553	1	4.61097e+06	34.2	113	98	99.08	0.92	0	0	1.65	1.77	109	0
6	8.75079e+06	1031	554	1	4.61554e+06	32.6	113	85	100	0	0	0	1.67	0	109	0
6	8.75079e+06	1031	555	1	4.6182e+06	35	112	87	100	0	0	0	0.84	1.79	109	0
6	8.75079e+06	1031	556	1	4.62387e+06	32.6	112	98	100	0	0	0	0	3.57	109	0
6	8.75079e+06	1031	557	1	4.62649e+06	45.2	112	59	100	0	0	0	0	1.79	109	0
6	8.75079e+06	1031	558	1	4.64781e+06	32.5	112	108	100	0	0	0	0	0.89	109	0
6	8.75079e+06	1031	559	1	4.65024e+06	33.2	112	100	100	0	0	0	0	1.79	109	0
6	8.75079e+06	1031	560	1	4.65354e+06	35.4	112	109	100	0	0	0	0	1.79	109	0
6	8.75079e+06	1031	561	1	4659716	32.6	112	74	99.08	0.92	0	0	0.83	0.89	109	0
6	8.75079e+06	1031	562	1	4.66231e+06	33.8	112	99	100	0	0	0	1.67	2.68	108	0
6	8.75079e+06	1031	563	1	4.66645e+06	33.5	111	110	100	0	0	0	1.68	0	108	0
6	8.75079e+06	1031	564	1	4.67024e+06	35.5	110	104	100	0	0	0	1.69	0	108	0
6	8.75079e+06	1031	565	1	4.67657e+06	31.1	110	109	100	0	0	0	0.85	0	109	0
6	8.75079e+06	1031	566	1	4.67738e+06	31.6	110	95	100	0	0	0	0	0	109	0
6	8.75079e+06	1031	567	1	4.67881e+06	38.3	110	75	100	0	0	0	0	0.91	109	0
6	8.75079e+06	1031	568	1	4.68913e+06	49.3	111	110	99.09	0.91	0	0	0	1.8	110	0
6	8.75079e+06	1031	569	1	4.71767e+06	38.3	110	107	100	0	0	0	0	1.82	105	0
6	8.75079e+06	1031	570	1	4.72798e+06	34.7	109	102	100	0	0	0	0	1.83	99	0
6	8.75079e+06	1031	571	1	4.73333e+06	32	109	97	100	0	0	0	0.86	0	99	0
6	8.75079e+06	1031	572	1	4.73519e+06	43.8	109	106	100	0	0	0	0.86	1.83	99	0
6	8.75079e+06	1031	573	1	4.75413e+06	36.5	109	108	100	0	0	0	0	2.75	100	0
6	8.75079e+06	1031	574	1	4761909	32.2	109	109	100	0	0	0	2.61	0	100	0
6	8.75079e+06	1031	575	1	4.76397e+06	32.3	109	103	100	0	0	0	2.61	0.92	99	0
6	8.75079e+06	1031	576	1	4.7662e+06	31.8	106	105	100	0	0	0.89	3.57	0	98	0
6	8.75079e+06	1031	577	1	4.7678e+06	34	106	74	100	0	0	0.89	3.57	0.94	94	0
6	8.75079e+06	1031	578	1	4.77218e+06	32.7	105	103	100	0	0	0.89	0.89	0.95	94	0
6	8.75079e+06	1031	579	1	4.77495e+06	36.5	106	101	100	0	0	0	0	0.94	94	0
6	8.75079e+06	1031	580	1	4.78267e+06	31.5	106	98	96.91	0	3.09	0	2.68	0	97	0
6	8.75079e+06	1031	581	1	4.78387e+06	32	100	64	96.91	0	3.09	0	2.75	1	97	0
6	8.75079e+06	1031	582	1	4.7857e+06	42.3	100	91	100	0	0	0	2.75	2	92	0
6	8.75079e+06	1031	583	1	4.80214e+06	40.2	99	77	100	0	0	0	0.92	2.02	87	0
6	8.75079e+06	1031	584	1	4.81518e+06	34	99	96	100	0	0	0	0	0	75	0
6	8.75079e+06	1031	585	1	4.81951e+06	32.9	99	96	100	0	0	0	0	1.01	73	0
6	8.75079e+06	1031	586	1	4.82243e+06	33.9	99	93	100	0	0	0.93	0	2.02	7	0
6	8.75079e+06	1031	587	1	4.82672e+06	43.4	98	93	87.5	0	12.5	0.93	1.85	3.06	8	0
6	8.75079e+06	1031	588	1	4.84501e+06	37.6	93	91	100	0	0	0	2.86	0	8	0
6	8.75079e+06	1031	589	1	4.85434e+06	32.3	91	91	87.5	0	12.5	0	2.91	0	8	0
6	8.75079e+06	1031	590	1	4856609	39.7	90	82	100	0	0	0	1.94	0	7	0
6	8.75079e+06	1031	591	1	4.86894e+06	31.7	87	83	100	0	0	3.96	1.98	0	7	0
6	8.75079e+06	1031	592	1	4870465	38.8	83	48	87.5	0	12.5	3.96	0.99	0	8	0
6	8.75079e+06	1031	593	1	4.88149e+06	30.9	102	101	75	0	25	65.22	65.22	0	8	0
6	8.75079e+06	1031	594	1	4.88204e+06	34.1	93	92	75	0	25	67.57	67.57	1.08	8	0
6	8.75079e+06	1031	595	1	4886607	33.2	84	83	100	0	0	50.49	16.5	1.19	6	0
6	8.75079e+06	1031	596	1	4.88996e+06	32.9	86	84	85.71	14.29	0	0	1.94	0	7	0
6	8.75079e+06	1031	597	1	4.89299e+06	36.1	86	85	100	0	0	0.97	1.94	0	6	0
6	8.75079e+06	1031	598	1	4900162	32.2	89	87	100	0	0	2.97	1.98	0	6	0
6	8.75079e+06	1031	599	1	4.90226e+06	33.7	90	88	100	0	0	2.91	0	0	6	0
6	8.75079e+06	1031	600	1	4.9062e+06	33.5	90	85	100	0	0	1.92	0	0	6	0
6	8.75079e+06	1031	601	1	4.90991e+06	37.4	90	88	100	0	0	0.96	0.96	2.22	6	0
6	8.75079e+06	1031	602	1	4.91891e+06	36.4	89	84	100	0	0	0	1.96	4.49	5	0
6	8.75079e+06	1031	603	1	4.92651e+06	32.6	90	84	100	0	0	2	0	1.11	5	0
6	8.75079e+06	1031	604	1	4.92915e+06	33.9	93	90	100	0	0	1.96	0	1.08	5	0
6	8.75079e+06	1031	605	1	4.93333e+06	37.9	93	84	83.33	0	16.67	2.94	0	0	6	0
6	8.75079e+06	1031	606	1	4.9431e+06	33	94	93	100	0	0	3.77	0	0	76	0
6	8.75079e+06	1031	607	1	4.94617e+06	32.1	95	92	100	0	0	2.8	0	0	76	0
6	8.75079e+06	1031	608	1	4.94813e+06	32.1	95	87	100	0	0	0.93	0	2.11	82	0
6	8.75079e+06	1031	609	1	4.95009e+06	32	95	91	100	0	0	0	0	1.05	83	0
6	8.75079e+06	1031	610	1	4.952e+06	39.2	95	84	100	0	0	0	0	2.11	84	0
6	8.75079e+06	1031	611	1	4.96366e+06	32.8	96	89	100	0	0	1.89	0	1.04	88	0
6	8.75079e+06	1031	612	1	4.9665e+06	31.2	96	82	100	0	0	1.89	0	1.04	89	0
6	8.75079e+06	1031	613	1	4.96738e+06	37.6	96	73	100	0	0	0.94	0	5.21	89	0
6	8.75079e+06	1031	614	1	4.97667e+06	40.5	99	78	98.89	0	1.11	1.82	0	5.05	90	0
6	8.75079e+06	1031	615	1	4.99026e+06	32.2	99	77	98.91	1.09	0	0	0	0	92	0
6	8.75079e+06	1031	616	1	4.99239e+06	40.1	100	71	100	0	0	0	0	2	91	0
6	8.75079e+06	1031	617	1	5.0054e+06	36.3	100	92	100	0	0	0	0	3	95	0
6	8.75079e+06	1031	618	1	5.01288e+06	32.7	100	85	100	0	0	0	0	0	96	0
6	8.75079e+06	1031	619	1	5.01555e+06	35.9	100	87	100	0	0	0	0	1	96	0
6	8.75079e+06	1031	620	1	5.02251e+06	36	101	96	100	0	0	0	0	1.98	96	0
6	8.75079e+06	1031	621	1	5.02955e+06	34.5	101	97	100	0	0	0	0	0	97	0
6	8.75079e+06	1031	622	1	5.03462e+06	39	102	101	98.98	1.02	0	0	0	0	98	0
6	8.75079e+06	1031	623	1	5.046e+06	34.5	102	102	100	0	0	0	0	1.96	100	0
6	8.75079e+06	1031	624	1	5.05102e+06	38.4	102	98	100	0	0	0.93	0	0.98	101	0
6	8.75079e+06	1031	625	1	5.06143e+06	35.8	104	102	100	0	0	0.91	0	0.96	102	0
6	8.75079e+06	1031	626	1	5.06823e+06	33.6	104	85	100	0	0	0	0	1.92	102	0
6	8.75079e+06	1031	627	1	5.07209e+06	34.4	104	95	100	0	0	0	0	0.96	102	0
6	8.75079e+06	1031	628	1	5076963	33.7	105	102	99.03	0.97	0	0.91	0	0	103	0
6	8.75079e+06	1031	629	1	5.08101e+06	36.2	105	103	100	0	0	0.9	0	2.86	102	0
6	8.75079e+06	1031	630	1	5.08836e+06	44.1	106	98	100	0	0	0.91	0	1.89	103	0
6	8.75079e+06	1031	631	1	5.1077e+06	37.4	108	96	100	0	0	0.89	0	0	104	0
6	8.75079e+06	1031	632	1	5.11663e+06	37.4	108	103	100	0	0	0	0	1.85	104	0
6	8.75079e+06	1031	633	1	5.1256e+06	32.1	109	95	99.06	0.94	0	0	0	0.92	106	0
6	8.75079e+06	1031	634	1	5.12763e+06	37.6	109	107	100	0	0	0	0	1.83	106	0
6	8.75079e+06	1031	635	1	5136927	34.9	109	108	100	0	0	0	0	0.92	105	0
6	8.75079e+06	1031	636	1	5.14248e+06	33.5	109	99	100	0	0	0	0	0.92	106	0
6	8.75079e+06	1031	637	1	5.14626e+06	36.7	109	109	100	0	0	0	0	1.83	105	0
6	8.75079e+06	1031	638	1	5.15428e+06	32	109	99	100	0	0	0.88	0	0	102	0
6	8.75079e+06	1031	639	1	5.15612e+06	33.9	110	99	100	0	0	0.89	0	0	102	0
6	8.75079e+06	1031	640	1	5.16042e+06	35.6	110	80	100	0	0	0	0	0.91	102	0
6	8.75079e+06	1031	641	1	5.16695e+06	34	110	86	100	0	0	0.89	0	0	102	0
6	8.75079e+06	1031	642	1	5.17131e+06	33.6	111	111	100	0	0	1.77	0	1.8	104	0
6	8.75079e+06	1031	643	1	5.17513e+06	38.7	111	102	100	0	0	1.75	0	1.8	104	0
6	8.75079e+06	1031	644	1	5.18599e+06	34	111	110	100	0	0	0	0	0.9	105	0
6	8.75079e+06	1031	645	1	5.19042e+06	34.7	111	109	100	0	0	0	0	0	105	0
6	8.75079e+06	1031	646	1	5195655	37.6	111	110	99.06	0	0.94	0.87	0	3.6	106	0
6	8.75079e+06	1031	647	1	5.20493e+06	33.9	112	102	99.03	0	0.97	0.86	0	0	103	0
6	8.75079e+06	1031	648	1	5.20921e+06	31	112	80	100	0	0	1.71	1.71	0	102	0
6	8.75079e+06	1031	649	1	5.20993e+06	32.6	112	103	100	0	0	1.71	1.71	0	102	0
6	8.75079e+06	1031	650	1	5.21257e+06	56.6	113	112	100	0	0	0.85	1.69	2.65	99	0
6	8.75079e+06	1031	651	1	5.25594e+06	33.6	111	107	100	0	0	0	0	1.8	64	0
6	8.75079e+06	1031	652	1	5.25978e+06	38.9	111	110	98.46	0	1.54	1.72	0.86	0.9	65	0
6	8.75079e+06	1031	653	1	5.27089e+06	34.4	111	100	98.33	0	1.67	11.97	23.93	0	60	0
6	8.75079e+06	1031	654	1	5.27584e+06	33.7	121	118	96.77	0	3.23	13.6	26.4	0	62	0
6	8.75079e+06	1031	655	1	5.27978e+06	34.8	94	85	100	0	0	16	31	1.06	60	0
6	8.75079e+06	1031	656	1	5.28516e+06	36.9	95	94	100	0	0	1.98	0.99	1.05	60	0
6	8.75079e+06	1031	657	1	5.29344e+06	34.3	95	88	100	0	0	0.99	0.99	3.16	59	0
6	8.75079e+06	1031	658	1	5.29825e+06	40.6	94	90	98.33	0	1.67	1	1	1.06	60	0
6	8.75079e+06	1031	659	1	5.31202e+06	39.8	94	91	100	0	0	2.91	0.97	2.13	57	0
6	8.75079e+06	1031	660	1	5324594	31.8	99	98	100	0	0	8.41	8.41	0	59	0
6	8.75079e+06	1031	661	1	5.32624e+06	40.3	96	82	100	0	0	8.74	7.77	3.12	56	0
6	8.75079e+06	1031	662	1	5.33957e+06	35.4	96	91	100	0	0	0.96	0	0	72	0
6	8.75079e+06	1031	663	1	5.34582e+06	31.2	96	62	100	0	0	0.95	0.95	0	72	0
6	8.75079e+06	1031	664	1	5.34675e+06	32.7	96	74	100	0	0	0.95	0.95	0	74	0
6	8.75079e+06	1031	665	1	5.34954e+06	40.1	96	93	100	0	0	0.95	0.95	4.17	74	0
6	8.75079e+06	1031	666	1	5.36256e+06	32.6	96	80	100	0	0	0.95	0	1.04	75	0
6	8.75079e+06	1031	667	1	5.36514e+06	36.9	95	89	100	0	0	1.9	0	4.21	75	0
6	8.75079e+06	1031	668	1	5.37341e+06	39	96	82	100	0	0	0.93	1.87	1.04	72	0
6	8.75079e+06	1031	669	1	5.38479e+06	44.5	97	96	100	0	0	0	0.95	1.03	76	0
6	8.75079e+06	1031	670	1	5.40479e+06	31.9	95	84	100	0	0	0	0.97	0	80	0
6	8.75079e+06	1031	671	1	5.40656e+06	43.8	95	90	100	0	0	0	0.96	0	82	0
6	8.75079e+06	1031	672	1	5.42536e+06	36.4	92	74	100	0	0	2.97	2.97	0	79	0
6	8.75079e+06	1031	673	1	5.43293e+06	31.8	92	85	98.72	1.28	0	4.9	2.94	0	78	0
6	8.75079e+06	1031	674	1	5.4346e+06	34.5	93	60	100	0	0	4.9	2.94	0	77	0
6	8.75079e+06	1031	675	1	5.43966e+06	34.1	95	93	100	0	0	1.96	0.98	1.05	78	0
6	8.75079e+06	1031	676	1	5.44418e+06	32	95	94	100	0	0	1.98	0.99	0	76	0
6	8.75079e+06	1031	677	1	5446008	33.5	95	77	100	0	0	0	0.99	1.05	76	0
6	8.75079e+06	1031	678	1	5.44969e+06	32.7	95	92	98.72	0	1.28	0.99	0	0	78	0
6	8.75079e+06	1031	679	1	5.45237e+06	41.3	96	94	100	0	0	0.98	0	1.04	77	0
6	8.75079e+06	1031	680	1	5.46715e+06	40.6	96	87	100	0	0	0.98	0	1.04	77	0
6	8.75079e+06	1031	681	1	5.48088e+06	33.7	99	97	98.67	1.33	0	1.9	1.9	1.01	75	0
6	8.75079e+06	1031	682	1	5.48483e+06	34.3	99	89	100	0	0	2.86	0.95	1.01	74	0
6	8.75079e+06	1031	683	1	5.48957e+06	36.2	101	99	98.67	0	1.33	0.94	0.94	2.97	75	0
6	8.75079e+06	1031	684	1	5.49686e+06	33.1	98	94	100	0	0	0.96	2.88	2.04	79	0
6	8.75079e+06	1031	685	1	5.50005e+06	34.7	98	94	100	0	0	0.96	1.92	0	82	0
6	8.75079e+06	1031	686	1	5.50533e+06	31.8	97	71	100	0	0	3.85	1.92	0	83	0
6	8.75079e+06	1031	687	1	5.50699e+06	32.3	97	83	100	0	0	3.81	1.9	0	83	0
6	8.75079e+06	1031	688	1	5.50927e+06	36.8	99	96	100	0	0	3.74	0.93	1.01	83	0
6	8.75079e+06	1031	689	1	5.51744e+06	40.7	99	89	100	0	0	0	0.94	2.02	84	0
6	8.75079e+06	1031	690	1	5531268	34.3	99	85	100	0	0	0.94	0.94	1.01	84	0
6	8.75079e+06	1031	691	1	5.53605e+06	56.2	99	93	100	0	0	0.95	0.95	1.01	84	0
6	8.75079e+06	1031	692	1	5.57845e+06	37.1	105	94	97.85	2.15	0	5.41	0.9	0	93	0
6	8.75079e+06	1031	693	1	5.587e+06	30.9	108	96	97.85	2.15	0	0.88	0	0	93	0
6	8.75079e+06	1031	694	1	5.58757e+06	32.6	108	100	100	0	0	0.88	0	0.93	91	0
6	8.75079e+06	1031	695	1	5.59016e+06	34.4	109	106	100	0	0	1.75	0	2.75	91	0
6	8.75079e+06	1031	696	1	5595014	32.3	109	103	100	0	0	0.87	0	0	92	0
6	8.75079e+06	1031	697	1	5.59724e+06	32.7	110	104	100	0	0	1.74	0	0	92	0
6	8.75079e+06	1031	698	1	5.59996e+06	31.3	110	99	98.92	0	1.08	1.72	0	0	93	0
6	8.75079e+06	1031	699	1	5.60104e+06	31.7	109	51	98.92	0	1.08	1.71	0	0	93	0
6	8.75079e+06	1031	700	1	5.60257e+06	32	109	89	98.92	0	1.08	2.56	0	0	93	0
6	8.75079e+06	1031	701	1	5.60443e+06	46	109	105	100	0	0	1.69	0	0	92	0
6	8.75079e+06	1031	702	1	5.62703e+06	32.1	110	98	100	0	0	0	0	0	91	0
6	8.75079e+06	1031	703	1	5.62899e+06	32	110	82	100	0	0	0.84	0	0	91	0
6	8.75079e+06	1031	704	1	5.63092e+06	31	110	109	100	0	0	0.84	0	0	91	0
6	8.75079e+06	1031	705	1	5.63159e+06	51	109	108	100	0	0	0.84	0	2.75	91	0
6	8.75079e+06	1031	706	1	5.66344e+06	34.4	115	113	100	0	0	0.81	0	0.87	105	0
6	8.75079e+06	1031	707	1	5.66834e+06	31.2	116	112	99.07	0.93	0	0.81	0	0.86	107	0
6	8.75079e+06	1031	708	1	5.6692e+06	42.6	117	109	99.07	0.93	0	0.81	0	2.56	107	0
6	8.75079e+06	1031	709	1	5.68605e+06	43.6	117	112	99.06	0.94	0	0.82	1.64	0.85	106	0
6	8.75079e+06	1031	710	1	5.70459e+06	33.9	117	113	100	0	0	0	0	0	103	0
6	8.75079e+06	1031	711	1	5.70888e+06	35.2	119	103	99.04	0.96	0	0	0	0.84	104	0
6	8.75079e+06	1031	712	1	5.71487e+06	34.7	119	115	100	0	0	0	0.81	0.84	103	0
6	8.75079e+06	1031	713	1	5.72016e+06	41	118	115	100	0	0	0	0	1.69	103	0
6	8.75079e+06	1031	714	1	5.7346e+06	37.7	118	114	100	0	0	0	0	3.39	109	0
6	8.75079e+06	1031	715	1	5.74403e+06	33.1	118	115	100	0	0	1.63	0.81	3.39	108	0
6	8.75079e+06	1031	716	1	5.74725e+06	39.9	119	105	100	0	0	1.6	2.4	2.52	109	0
6	8.75079e+06	1031	717	1	5.75997e+06	31.9	116	102	100	0	0	0	0	1.72	105	0
6	8.75079e+06	1031	718	1	5761706	36.8	116	112	100	0	0	0	0.82	1.72	104	0
6	8.75079e+06	1031	719	1	5.76989e+06	39.7	115	108	100	0	0	0	0.83	2.61	106	0
6	8.75079e+06	1031	720	1	5782259	32.9	115	49	100	0	0	0	0.84	0.87	101	0
6	8.75079e+06	1031	721	1	5.78529e+06	33.4	115	107	100	0	0	0	0	0.87	101	0
6	8.75079e+06	1031	722	1	5.78896e+06	34.5	115	111	98.95	0	1.05	0	0	1.74	95	0
6	8.75079e+06	1031	723	1	5.79398e+06	37.5	114	114	97.92	0	2.08	0	0	2.63	96	0
6	8.75079e+06	1031	724	1	5803132	40.9	112	108	100	0	0	0	0	4.46	94	0
6	8.75079e+06	1031	725	1	5.81733e+06	34.6	111	109	100	0	0	0	2.54	1.8	96	0
6	8.75079e+06	1031	726	1	5.82247e+06	37.9	107	107	100	0	0	0	3.48	1.87	96	0
6	8.75079e+06	1031	727	1	5.83211e+06	38	106	100	100	0	0	0	1.77	0.94	96	0
6	8.75079e+06	1031	728	1	5.84199e+06	35.5	104	104	100	0	0	0	1.79	1.92	94	0
6	8.75079e+06	1031	729	1	5.84841e+06	47.5	101	98	98.92	0	1.08	0	3.64	3.96	93	0
6	8.75079e+06	1031	730	1	5.87371e+06	33.5	94	88	100	0	0	0	0.96	1.06	89	0
6	8.75079e+06	1031	731	1	5.87745e+06	41.2	94	90	100	0	0	0	0	2.13	89	0
6	8.75079e+06	1031	732	1	5.89219e+06	34.2	94	92	100	0	0	0	0.96	0	89	0
6	8.75079e+06	1031	733	1	5.89686e+06	31.7	93	79	100	0	0	0	0.97	0	87	0
6	8.75079e+06	1031	734	1	5.89839e+06	35.4	93	75	98.86	0	1.14	0	0	1.08	88	0
6	8.75079e+06	1031	735	1	5.90464e+06	37.1	92	87	100	0	0	0	0.97	0	87	0
6	8.75079e+06	1031	736	1	5.91327e+06	34.3	90	90	100	0	0	0	1.98	0	81	0
6	8.75079e+06	1031	737	1	5.91804e+06	32.4	90	89	100	0	0	0	0.99	2.22	81	0
6	8.75079e+06	1031	738	1	5.92035e+06	37.9	88	85	100	0	0	0	0.99	2.27	81	0
6	8.75079e+06	1031	739	1	5.9301e+06	35	87	84	100	0	0	0	0.98	0	80	0
6	8.75079e+06	1031	740	1	5.93585e+06	34	87	87	100	0	0	0	0.99	1.15	74	0
6	8.75079e+06	1031	741	1	5.94017e+06	36.5	87	86	100	0	0	0	0.99	1.15	73	0
6	8.75079e+06	1031	742	1	5.94787e+06	36.8	87	87	100	0	0	1	0	2.3	6	0
6	8.75079e+06	1031	743	1	5.95597e+06	38.6	88	87	100	0	0	1.96	0.98	1.14	6	0
6	8.75079e+06	1031	744	1	5.96663e+06	33	86	86	100	0	0	0	0	0	6	0
6	8.75079e+06	1031	745	1	5.96974e+06	31.8	86	73	100	0	0	0	0	0	6	0
6	8.75079e+06	1031	746	1	5.97132e+06	44.7	86	78	100	0	0	0	0	0	6	0
6	8.75079e+06	1031	747	1	5.99177e+06	38.3	80	73	100	0	0	4.95	0.99	0	5	0
6	8.75079e+06	1031	748	1	6.00211e+06	47.2	74	73	80	0	20	13.33	15.24	1.35	5	0
6	8.75079e+06	1031	749	1	6.02687e+06	32.2	76	74	44.44	55.56	0	3.88	1.94	1.32	9	0
6	8.75079e+06	1031	750	1	6028961	35.8	88	87	100	0	0	3.88	1.94	0	5	0
6	8.75079e+06	1031	751	1	6035659	33.4	92	78	83.33	16.67	0	1.92	2.88	0	6	0
6	8.75079e+06	1031	752	1	6.0392e+06	39.1	91	81	100	0	0	0	2.91	1.1	5	0
6	8.75079e+06	1031	753	1	6.05064e+06	34.4	92	83	100	0	0	0.99	0	0	5	0
6	8.75079e+06	1031	754	1	6.05556e+06	47.2	93	81	100	0	0	0.98	0	1.08	5	0
6	8.75079e+06	1031	755	1	6.08026e+06	40.9	93	91	100	0	0	0	0	1.08	6	0
6	8.75079e+06	1031	756	1	6.09446e+06	33.6	94	88	100	0	0	1	0	2.13	82	0
6	8.75079e+06	1031	757	1	6.09831e+06	43.7	95	94	100	0	0	0.99	0	1.05	92	0
6	8.75079e+06	1031	758	1	6.11702e+06	36	96	94	98.95	1.05	0	0.99	0	0	95	0
6	8.75079e+06	1031	759	1	6.12399e+06	35.4	97	94	100	0	0	0.99	0	0	94	0
6	8.75079e+06	1031	760	1	6.13022e+06	38.8	97	93	100	0	0	0	0	0	94	0
6	8.75079e+06	1031	761	1	6.14124e+06	46.6	97	94	100	0	0	0	0	0	94	0
6	8.75079e+06	1031	762	1	6.16492e+06	36.2	98	96	100	0	0	0	0	0	96	0
6	8.75079e+06	1031	763	1	6.17229e+06	33.4	99	91	98.97	1.03	0	0	0	1.01	97	0
6	8.75079e+06	1031	764	1	6.17595e+06	33	99	94	100	0	0	0	0	0	94	0
6	8.75079e+06	1031	765	1	6.17911e+06	34.1	99	85	100	0	0	0	0	1.01	94	0
6	8.75079e+06	1031	766	1	6.18358e+06	36.2	100	99	98.95	1.05	0	0	0	1	95	0
6	8.75079e+06	1031	767	1	6.19093e+06	33.7	100	98	100	0	0	0	0	3	93	0
6	8.75079e+06	1031	768	1	6.19496e+06	32.5	100	92	100	0	0	0	0.99	1	92	0
6	8.75079e+06	1031	769	1	6.19744e+06	36.1	100	92	100	0	0	0.99	0.99	4	90	0
6	8.75079e+06	1031	770	1	6.20455e+06	35	100	97	100	0	0	0.99	0	0	90	0
6	8.75079e+06	1031	771	1	6.21018e+06	34.3	101	99	98.9	1.1	0	1.98	0	2.97	91	0
6	8.75079e+06	1031	772	1	6.21501e+06	37.4	101	98	100	0	0	2.91	0	0.99	90	0
6	8.75079e+06	1031	773	1	6.22402e+06	38.5	105	96	100	0	0	0.95	0	1.9	90	0
6	8.75079e+06	1031	774	1	6.23458e+06	34.5	105	103	100	0	0	1.9	0.95	1.9	89	0
6	8.75079e+06	1031	775	1	6.23955e+06	32.6	105	101	98.85	0	1.15	1.87	1.87	1.9	87	0
6	8.75079e+06	1031	776	1	6.24221e+06	32.5	104	102	100	0	0	4.72	1.89	0	86	0
6	8.75079e+06	1031	777	1	6.24469e+06	33.7	105	96	100	0	0	3.74	2.8	0.95	87	0
6	8.75079e+06	1031	778	1	6.2487e+06	36.1	105	104	100	0	0	3.67	1.83	3.81	87	0
6	8.75079e+06	1031	779	1	6.25582e+06	35.7	105	100	98.85	0	1.15	0	1.83	0.95	87	0
6	8.75079e+06	1031	780	1	6.26241e+06	32	102	88	100	0	0	0.93	0.93	0	86	0
6	8.75079e+06	1031	781	1	6.26428e+06	32.2	102	88	100	0	0	0.93	0	0.98	86	0
6	8.75079e+06	1031	782	1	6266332	38.5	102	78	100	0	0	0.93	0	1.96	86	0
6	8.75079e+06	1031	783	1	6.27694e+06	37.2	103	98	100	0	0	0	0	0.97	88	0
6	8.75079e+06	1031	784	1	6.2857e+06	35.7	104	90	100	0	0	0	0	0	89	0
6	8.75079e+06	1031	785	1	6.29231e+06	33.6	104	100	100	0	0	1.82	2.73	0	90	0
6	8.75079e+06	1031	786	1	6.29614e+06	43.2	103	92	98.9	0	1.1	0.91	3.64	1.94	91	0
6	8.75079e+06	1031	787	1	6314074	44.2	101	101	100	0	0	0	0	0	84	0
6	8.75079e+06	1031	788	1	6.3336e+06	32.1	101	87	100	0	0	0.93	0	0.99	85	0
6	8.75079e+06	1031	789	1	6.33562e+06	32	102	100	100	0	0	0.93	0.93	0	85	0
6	8.75079e+06	1031	790	1	6337471	33	102	82	100	0	0	0.93	1.85	0.98	86	0
6	8.75079e+06	1031	791	1	6.34057e+06	41.8	101	97	100	0	0	0.93	2.8	0.99	86	0
6	8.75079e+06	1031	792	1	6.35615e+06	32.4	101	95	100	0	0	3.74	4.67	0.99	85	0
6	8.75079e+06	1031	793	1	6.35846e+06	35.3	102	100	100	0	0	3.74	4.67	2.94	86	0
6	8.75079e+06	1031	794	1	6.36456e+06	36	96	90	100	0	0	0.95	1.9	1.04	87	0
6	8.75079e+06	1031	795	1	6.37161e+06	42.2	96	94	100	0	0	1.94	1.94	2.08	87	0
6	8.75079e+06	1031	796	1	6.38791e+06	37.1	98	91	100	0	0	2.83	0.94	5.1	85	0
6	8.75079e+06	1031	797	1	6.39642e+06	36.1	103	99	100	0	0	3.67	0.92	0.97	86	0
6	8.75079e+06	1031	798	1	6.40363e+06	32	104	99	100	0	0	0.91	0	0	86	0
6	8.75079e+06	1031	799	1	6405486	37.3	104	78	100	0	0	0	0.91	0	86	0
6	8.75079e+06	1031	800	1	6.41437e+06	33	105	104	100	0	0	1.8	0.9	0.95	85	0
6	8.75079e+06	1031	801	1	6.41752e+06	32.3	104	103	100	0	0	0.91	0.91	0	82	0
6	8.75079e+06	1031	802	1	6.41969e+06	41.3	104	91	100	0	0	0	0.91	0.96	81	0
6	8.75079e+06	1031	803	1	6.43452e+06	34.6	105	100	100	0	0	0.89	0.89	1.9	79	0
6	8.75079e+06	1031	804	1	6.43974e+06	41.7	106	104	98.73	1.27	0	0.89	1.79	0	79	0
6	8.75079e+06	1031	805	1	6.45521e+06	32.3	106	93	100	0	0	0	0	0	83	0
6	8.75079e+06	1031	806	1	6.45742e+06	37.7	105	97	100	0	0	0	0	4.76	83	0
6	8.75079e+06	1031	807	1	6466878	37.4	105	100	100	0	0	0.9	0.9	2.86	85	0
6	8.75079e+06	1031	808	1	6.47593e+06	37.6	104	103	100	0	0	0	1.79	1.92	87	0
6	8.75079e+06	1031	809	1	6.48515e+06	34.1	102	101	98.84	0	1.16	3.64	3.64	1.96	86	0
6	8.75079e+06	1031	810	1	6.48959e+06	33.1	101	98	100	0	0	3.67	3.67	1.98	85	0
6	8.75079e+06	1031	811	1	6.4928e+06	33.1	100	89	100	0	0	1.83	2.75	1	85	0
6	8.75079e+06	1031	812	1	6.49597e+06	33.1	102	98	98.84	1.16	0	1.82	2.73	0.98	86	0
6	8.75079e+06	1031	813	1	6.49924e+06	42.4	101	99	100	0	0	0.93	1.85	0.99	84	0
6	8.75079e+06	1031	814	1	6.51585e+06	30.9	103	102	100	0	0	2.73	1.82	0	82	0
6	8.75079e+06	1031	815	1	6.51635e+06	31.8	104	99	100	0	0	2.7	1.8	0	82	0
6	8.75079e+06	1031	816	1	6.51797e+06	38.2	101	55	100	0	0	2.75	2.75	0	81	0
6	8.75079e+06	1031	817	1	6.52809e+06	39.3	101	97	98.8	1.2	0	0	0.93	1.98	83	0
6	8.75079e+06	1031	818	1	6.5398e+06	34.8	104	94	100	0	0	1.82	1.82	3.85	77	0
6	8.75079e+06	1031	819	1	6.54517e+06	36.7	103	102	100	0	0	0.91	0.91	0	79	0
6	8.75079e+06	1031	820	1	6.55313e+06	32.2	104	102	100	0	0	1.82	1.82	0.96	79	0
6	8.75079e+06	1031	821	1	6.55519e+06	36	105	99	100	0	0	1.82	2.73	1.9	79	0
6	8.75079e+06	1031	822	1	6.56221e+06	40	104	92	100	0	0	0.92	1.83	2.88	78	0
6	8.75079e+06	1031	823	1	6.57507e+06	32.4	101	99	100	0	0	2.8	1.87	0.99	77	0
6	8.75079e+06	1031	824	1	6.57742e+06	38.6	101	93	100	0	0	2.78	2.78	3.96	80	0
6	8.75079e+06	1031	825	1	6.58814e+06	34.1	103	97	98.77	1.23	0	1.85	1.85	1.94	81	0
6	8.75079e+06	1031	826	1	6.59265e+06	40	101	98	100	0	0	1.87	1.87	2.97	80	0
6	8.75079e+06	1031	827	1	6.60547e+06	41.7	99	92	100	0	0	0	0.94	0	83	0
6	8.75079e+06	1031	828	1	6.62098e+06	32.6	98	91	100	0	0	0	3.85	0	82	0
6	8.75079e+06	1031	829	1	6.62358e+06	33.2	97	92	100	0	0	0.97	2.91	1.03	82	0
6	8.75079e+06	1031	830	1	6626952	33.6	96	63	98.8	1.2	0	2.94	3.92	1.04	83	0
6	8.75079e+06	1031	831	1	6.63079e+06	32.4	97	81	100	0	0	2.94	3.92	0	82	0
6	8.75079e+06	1031	832	1	6.63319e+06	34.7	98	98	100	0	0	1.96	3.92	5.1	81	0
6	8.75079e+06	1031	833	1	6.63844e+06	35.5	97	92	100	0	0	1	2	2.06	82	0
6	8.75079e+06	1031	834	1	6.64485e+06	38.3	97	94	100	0	0	0.99	0.99	1.03	82	0
6	8.75079e+06	1031	835	1	6.65516e+06	40.3	99	96	100	0	0	1.96	0	1.01	84	0
6	8.75079e+06	1031	836	1	6.66846e+06	34.5	98	97	100	0	0	0.98	0.98	2.04	83	0
6	8.75079e+06	1031	837	1	6.67345e+06	32.3	97	95	100	0	0	0.99	2.97	0	83	0
6	8.75079e+06	1031	838	1	6.67567e+06	33	96	95	100	0	0	2	2	1.04	83	0
6	8.75079e+06	1031	839	1	6.67875e+06	36.2	95	77	100	0	0	2	2	2.11	82	0
6	8.75079e+06	1031	840	1	6.68604e+06	34.5	96	78	100	0	0	0	1	2.08	82	0
6	8.75079e+06	1031	841	1	6.69112e+06	35.2	99	95	100	0	0	4.85	0.97	2.02	84	0
6	8.75079e+06	1031	842	1	6.69713e+06	37.2	100	72	100	0	0	2.91	1.94	3	86	0
6	8.75079e+06	1031	843	1	6.70589e+06	35.3	99	98	100	0	0	0	0.97	2.02	86	0
6	8.75079e+06	1031	844	1	6.71194e+06	32.7	99	61	100	0	0	0.98	0	1.01	86	0
6	8.75079e+06	1031	845	1	6.71462e+06	36.7	99	87	100	0	0	1.96	0.98	1.01	86	0
6	8.75079e+06	1031	846	1	6.72267e+06	40.3	98	94	100	0	0	1.94	0.97	0	89	0
6	8.75079e+06	1031	847	1	6.73599e+06	34.4	100	94	100	0	0	1.92	0.96	2	89	0
6	8.75079e+06	1031	848	1	6.74093e+06	38.1	100	92	100	0	0	0.96	0.96	2	88	0
6	8.75079e+06	1031	849	1	6.75098e+06	32.3	101	101	100	0	0	0.97	0.97	0	85	0
6	8.75079e+06	1031	850	1	6.75324e+06	42.5	102	102	100	0	0	0.96	0	1.96	88	0
6	8.75079e+06	1031	851	1	6.77005e+06	32.7	102	78	100	0	0	0.96	0	1.96	85	0
6	8.75079e+06	1031	852	1	6.77275e+06	36.4	103	87	100	0	0	0.95	0	0.97	85	0
6	8.75079e+06	1031	853	1	6.78036e+06	31.7	103	99	100	0	0	0	0	0	85	0
6	8.75079e+06	1031	854	1	6.7819e+06	31.5	103	78	100	0	0	0	0	0	85	0
6	8.75079e+06	1031	855	1	6783226	32.4	103	94	100	0	0	0	0	0	85	0
6	8.75079e+06	1031	856	1	6.78562e+06	32.3	103	101	100	0	0	0	0	0	86	0
6	8.75079e+06	1031	857	1	6.78786e+06	32.5	103	98	100	0	0	0	0	0	85	0
6	8.75079e+06	1031	858	1	6.79032e+06	32.3	103	101	100	0	0	0	0	0	84	0
6	8.75079e+06	1031	859	1	6.79256e+06	32.3	103	102	100	0	0	0.95	0	0	84	0
6	8.75079e+06	1031	860	1	6794791	32.5	103	97	100	0	0	1.9	0	0.97	84	0
6	8.75079e+06	1031	861	1	6.79725e+06	32.3	103	101	100	0	0	3.77	0.94	0	86	0
6	8.75079e+06	1031	862	1	6.79949e+06	32.3	104	103	100	0	0	3.74	2.8	1.92	86	0
6	8.75079e+06	1031	863	1	6.80172e+06	32.5	104	100	100	0	0	2.78	3.7	1.92	86	0
6	8.75079e+06	1031	864	1	6.80418e+06	32.3	104	103	100	0	0	2.8	3.74	0.96	85	0
6	8.75079e+06	1031	865	1	6.80642e+06	32.3	103	101	100	0	0	0.95	4.76	0.97	83	0
6	8.75079e+06	1031	866	1	6.80868e+06	32.5	104	103	100	0	0	0.94	3.77	3.85	83	0
6	8.75079e+06	1031	867	1	6.81115e+06	36	102	97	100	0	0	1.92	1.92	4.9	84	0
6	8.75079e+06	1031	868	1	6.81824e+06	32.5	102	99	100	0	0	3.81	0.95	2.94	85	0
6	8.75079e+06	1031	869	1	6.82074e+06	32.5	103	99	98.84	0	1.16	3.77	1.89	0.97	86	0
6	8.75079e+06	1031	870	1	6.82318e+06	32.5	104	98	100	0	0	3.74	2.8	0.96	85	0
6	8.75079e+06	1031	871	1	6.82565e+06	33	104	103	100	0	0	2.8	2.8	1.92	85	0
6	8.75079e+06	1031	872	1	6.8287e+06	31.1	103	98	100	0	0	2.8	3.74	1.94	85	0
6	8.75079e+06	1031	873	1	6.82946e+06	42.9	103	100	100	0	0	3.77	2.83	1.94	85	0
6	8.75079e+06	1031	874	1	6.84678e+06	32.6	104	91	98.8	1.2	0	0	0.93	1.92	83	0
6	8.75079e+06	1031	875	1	6.84942e+06	34.8	104	103	100	0	0	0	0.94	0.96	83	0
6	8.75079e+06	1031	876	1	6.85484e+06	33.7	103	100	100	0	0	0	0	0.97	83	0
6	8.75079e+06	1031	877	1	6.85881e+06	32.6	102	84	100	0	0	0.94	0.94	0	84	0
6	8.75079e+06	1031	878	1	6.86138e+06	31.9	102	99	100	0	0	0.94	3.77	0	85	0
6	8.75079e+06	1031	879	1	6.86315e+06	31.9	102	48	100	0	0	1.89	3.77	0	86	0
6	8.75079e+06	1031	880	1	6.86489e+06	32.4	101	101	100	0	0	1.92	5.77	0.99	87	0
6	8.75079e+06	1031	881	1	6.86723e+06	44.7	100	96	100	0	0	1.94	4.85	1	87	0
6	8.75079e+06	1031	882	1	6.88763e+06	34.1	101	83	100	0	0	1.92	0	0	91	0
6	8.75079e+06	1031	883	1	6.89211e+06	33.4	101	93	98.94	0	1.06	3.85	0	0.99	94	0
6	8.75079e+06	1031	884	1	6895678	31.9	101	63	100	0	0	2.83	0.94	0	93	0
6	8.75079e+06	1031	885	1	6.89739e+06	31.7	101	59	100	0	0	2.8	0.93	0	93	0
6	8.75079e+06	1031	886	1	6.89894e+06	34.8	102	96	100	0	0	1.87	0.93	0.98	93	0
6	8.75079e+06	1031	887	1	6904298	31.9	102	82	100	0	0	3.74	0	0.98	92	0
6	8.75079e+06	1031	888	1	6906026	36.2	103	99	100	0	0	3.7	0	1.94	92	0
6	8.75079e+06	1031	889	1	6.9133e+06	35.7	105	101	100	0	0	0	0	0.95	92	0
6	8.75079e+06	1031	890	1	6.91993e+06	38	106	96	100	0	0	0	0.91	0	91	0
6	8.75079e+06	1031	891	1	6.92971e+06	42.4	107	91	100	0	0	0.91	0	0.93	92	0
6	8.75079e+06	1031	892	1	6.94632e+06	41.1	106	103	100	0	0	0.9	0.9	2.83	85	0
6	8.75079e+06	1031	893	1	6.96076e+06	36.1	111	102	98.9	1.1	0	1.77	0.88	3.6	91	0
6	8.75079e+06	1031	894	1	6967999	32.4	112	108	100	0	0	2.61	3.48	0.89	91	0
6	8.75079e+06	1031	895	1	6.97033e+06	33.5	113	112	100	0	0	3.45	2.59	0.88	91	0
6	8.75079e+06	1031	896	1	6.97404e+06	37	111	105	100	0	0	1.75	2.63	1.8	93	0
6	8.75079e+06	1031	897	1	6.98241e+06	37.5	112	77	100	0	0	0.87	0	1.79	92	0
6	8.75079e+06	1031	898	1	6.9915e+06	32.3	113	108	100	0	0	1.74	0	0.88	93	0
6	8.75079e+06	1031	899	1	6.9937e+06	35.2	114	94	100	0	0	1.71	0	0.88	93	0
6	8.75079e+06	1031	900	1	6.99966e+06	34.7	116	115	100	0	0	2.52	0	1.72	93	0
6	8.75079e+06	1031	901	1	7004950	45.1	116	104	98.91	0	1.09	0.83	1.67	0.86	92	0
6	8.75079e+06	1031	902	1	7.02606e+06	35.5	112	108	100	0	0	1.71	1.71	0	94	0
6	8.75079e+06	1031	903	1	7.03243e+06	33.1	112	109	100	0	0	0	1.71	0.89	95	0
6	8.75079e+06	1031	904	1	7035687	35.9	111	110	100	0	0	0.87	1.74	2.7	96	0
6	8.75079e+06	1031	905	1	7.04259e+06	44.7	112	98	100	0	0	1.71	0.85	2.68	94	0
6	8.75079e+06	1031	906	1	7062944	31.9	113	106	100	0	0	2.54	0	0.88	78	0
6	8.75079e+06	1031	907	1	7.06474e+06	36.5	112	77	100	0	0	1.69	0	0	79	0
6	8.75079e+06	1031	908	1	7072460	41.6	112	111	100	0	0	0.84	0	1.79	73	0
6	8.75079e+06	1031	909	1	7.0877e+06	33.8	112	107	97.47	1.27	1.27	1.72	2.59	0	79	0
6	8.75079e+06	1031	910	1	7.09176e+06	36.2	110	97	100	0	0	0.86	0.86	1.82	77	0
6	8.75079e+06	1031	911	1	7.09903e+06	32.7	111	104	98.72	0	1.28	0.86	0	0	78	0
6	8.75079e+06	1031	912	1	7.10174e+06	34.8	111	96	100	0	0	0.85	0	0.9	77	0
6	8.75079e+06	1031	913	1	7.10716e+06	33.5	110	106	100	0	0	0.85	0.85	0	80	0
6	8.75079e+06	1031	914	1	7.11092e+06	34.3	109	105	100	0	0	4.27	13.68	3.67	79	0
6	8.75079e+06	1031	915	1	7.11573e+06	39.6	113	112	98.75	0	1.25	3.33	14.17	0.88	80	0
6	8.75079e+06	1031	916	1	7127917	34.1	95	84	100	0	0	0	0.97	1.05	80	0
6	8.75079e+06	1031	917	1	7.13246e+06	59.5	96	83	98.72	0	1.28	0	0.97	2.08	78	0
6	8.75079e+06	1031	918	1	7.18208e+06	35	94	91	98.82	1.18	0	1.98	2.97	1.06	85	0
6	8.75079e+06	1031	919	1	7187781	33.5	94	86	100	0	0	1.98	1.98	1.06	84	0
6	8.75079e+06	1031	920	1	7.19149e+06	33.1	95	91	100	0	0	0.98	1.96	0	84	0
6	8.75079e+06	1031	921	1	7194723	45.7	95	87	100	0	0	0	1.98	1.05	85	0
6	8.75079e+06	1031	922	1	7.21681e+06	35.2	97	94	100	0	0	1.96	0	4.12	85	0
6	8.75079e+06	1031	923	1	7.22277e+06	44.1	96	81	100	0	0	0	0	3.12	82	0
6	8.75079e+06	1031	924	1	7.2421e+06	42.1	97	90	97.67	1.16	1.16	1.94	0.97	3.09	86	0
6	8.75079e+06	1031	925	1	7.25812e+06	39.6	99	89	100	0	0	0.95	0.95	1.01	84	0
6	8.75079e+06	1031	926	1	7.27038e+06	38.4	99	95	100	0	0	0	0	2.02	74	0
6	8.75079e+06	1031	927	1	7.28081e+06	35.7	100	99	98.7	0	1.3	0.94	1.89	3	77	0
6	8.75079e+06	1031	928	1	7.28749e+06	32.6	98	62	100	0	0	0.97	0.97	0	76	0
6	8.75079e+06	1031	929	1	7.29003e+06	38.8	98	98	100	0	0	0.97	0	2.04	76	0
6	8.75079e+06	1031	930	1	7.30102e+06	33.2	100	90	98.67	1.33	0	0.95	0	2	75	0
6	8.75079e+06	1031	931	1	7.30439e+06	34.9	99	80	97.4	1.3	1.3	0.95	0.95	1.01	77	0
6	8.75079e+06	1031	932	1	7.31001e+06	32.9	96	90	100	0	0	0.97	1.94	0	76	0
6	8.75079e+06	1031	933	1	7.31296e+06	36.5	97	97	100	0	0	0.96	1.92	1.03	76	0
6	8.75079e+06	1031	934	1	7.32064e+06	34.9	97	67	98.73	0	1.27	0	0.97	1.03	79	0
6	8.75079e+06	1031	935	1	7.32616e+06	32.3	96	87	100	0	0	3.88	7.77	0	79	0
6	8.75079e+06	1031	936	1	7.32841e+06	49.4	99	96	100	0	0	4.76	7.62	0	79	0
6	8.75079e+06	1031	937	1	7.35727e+06	31.4	96	90	98.65	0	1.35	0	0.95	0	74	0
6	8.75079e+06	1031	938	1	7.35837e+06	35.2	94	91	98.65	0	1.35	0	0.96	1.06	74	0
6	8.75079e+06	1031	939	1	7.36437e+06	32	95	77	100	0	0	0.96	0.96	0	73	0
6	8.75079e+06	1031	940	1	7.36626e+06	35.9	94	88	100	0	0	0.95	0.95	0	74	0
6	8.75079e+06	1031	941	1	7.3731e+06	32.6	95	81	100	0	0	0	0.96	0	75	0
6	8.75079e+06	1031	942	1	7.37571e+06	40.1	94	91	100	0	0	0.97	0.97	3.19	74	0
6	8.75079e+06	1031	943	1	7.38875e+06	32.6	94	92	100	0	0	0.94	2.83	0	79	0
6	8.75079e+06	1031	944	1	7.39134e+06	31.9	92	82	100	0	0	0	2.88	0	79	0
6	8.75079e+06	1031	945	1	7.39305e+06	36.7	91	84	98.73	0	1.27	0	3.88	2.2	79	0
6	8.75079e+06	1031	946	1	7.40111e+06	35	89	82	100	0	0	0	0.99	2.25	78	0
6	8.75079e+06	1031	947	1	7.40684e+06	41	89	82	100	0	0	0	0	2.25	74	0
6	8.75079e+06	1031	948	1	7.42123e+06	35.9	89	84	100	0	0	1	2	2.25	59	0
6	8.75079e+06	1031	949	1	7428158	35.2	91	88	100	0	0	0.98	0.98	2.2	60	0
6	8.75079e+06	1031	950	1	7.43417e+06	48.6	90	75	100	0	0	0	0	3.33	61	0
6	8.75079e+06	1031	951	1	7.46145e+06	31.2	91	83	100	0	0	1.94	0.97	0	61	0
6	8.75079e+06	1031	952	1	7.46232e+06	33	91	85	100	0	0	1.94	0.97	0	61	0
6	8.75079e+06	1031	953	1	7.46542e+06	35.5	90	86	98.39	0	1.61	0.98	0.98	0	62	0
6	8.75079e+06	1031	954	1	7.47184e+06	33	89	80	98.36	0	1.64	17.31	21.15	0	61	0
6	8.75079e+06	1031	955	1	7.47495e+06	36.9	105	102	100	0	0	16.95	18.64	0	59	0
6	8.75079e+06	1031	956	1	7483161	44.1	88	62	100	0	0	1.94	0	0	60	0
6	8.75079e+06	1031	957	1	7.5025e+06	38.5	90	80	100	0	0	0.97	0	1.11	61	0
6	8.75079e+06	1031	958	1	7.51301e+06	36	91	88	100	0	0	0.96	0.96	1.1	60	0
6	8.75079e+06	1031	959	1	7520025	31	91	83	100	0	0	0	0.97	0	60	0
6	8.75079e+06	1031	960	1	7.52075e+06	35.8	91	85	100	0	0	0	0.97	1.1	60	0
6	8.75079e+06	1031	961	1	7.52747e+06	32.6	91	73	100	0	0	0	0.97	1.1	57	0
6	8.75079e+06	1031	962	1	7.53013e+06	33	91	85	100	0	0	0.97	0.97	0	57	0
6	8.75079e+06	1031	963	1	7.53328e+06	38	91	84	96.61	1.69	1.69	0.98	0.98	0	59	0
6	8.75079e+06	1031	964	1	7.54317e+06	38.8	90	86	100	0	0	0	0.97	1.11	78	0
6	8.75079e+06	1031	965	1	7.55415e+06	35	90	87	98.75	1.25	0	0	0	0	80	0
6	8.75079e+06	1031	966	1	7.55987e+06	36.6	91	64	100	0	0	0	0.98	1.1	78	0
6	8.75079e+06	1031	967	1	7.5677e+06	41.4	91	87	100	0	0	1.98	1.98	3.3	77	0
6	8.75079e+06	1031	968	1	7582605	32.6	92	89	97.3	1.35	1.35	0.99	0	0	74	0
6	8.75079e+06	1031	969	1	7.5852e+06	42.4	91	83	100	0	0	0.98	0	0	73	0
6	8.75079e+06	1031	970	1	7.60173e+06	31.7	90	78	100	0	0	0	1.98	0	70	0
6	8.75079e+06	1031	971	1	7.60328e+06	40.4	90	68	100	0	0	0	0.99	1.11	70	0
6	8.75079e+06	1031	972	1	7.61672e+06	33.2	92	86	100	0	0	0	1.94	0	71	0
6	8.75079e+06	1031	973	1	7.62004e+06	36.3	92	85	98.61	0	1.39	0	1.96	1.09	72	0
6	8.75079e+06	1031	974	1	7.62755e+06	31.9	89	75	100	0	0	11.88	2.97	0	66	0
6	8.75079e+06	1031	975	1	7.62931e+06	32.4	89	70	100	0	0	11.76	3.92	0	67	0
6	8.75079e+06	1031	976	1	7.63168e+06	36.1	101	99	98.48	1.52	0	10.62	4.42	0	66	0
6	8.75079e+06	1031	977	1	7.63882e+06	35.6	99	98	96.88	1.56	1.56	0	0.91	2.02	64	0
6	8.75079e+06	1031	978	1	7.64527e+06	32.7	97	91	100	0	0	1.8	2.7	1.03	63	0
6	8.75079e+06	1031	979	1	7.64805e+06	35.1	97	91	100	0	0	1.83	2.75	1.03	63	0
6	8.75079e+06	1031	980	1	7.65383e+06	34.5	96	84	100	0	0	0.92	0	0	63	0
6	8.75079e+06	1031	981	1	7.65886e+06	33.7	96	86	100	0	0	3.64	1.82	0	61	0
6	8.75079e+06	1031	982	1	7.6629e+06	34	98	95	100	0	0	3.57	2.68	2.04	61	0
6	8.75079e+06	1031	983	1	7.66733e+06	32.8	98	91	100	0	0	2.73	1.82	0	58	0
6	8.75079e+06	1031	984	1	7.67015e+06	36.3	98	70	100	0	0	0.9	0.9	2.04	58	0
6	8.75079e+06	1031	985	1	7.67758e+06	32.6	100	97	100	0	0	0.89	1.79	0	60	0
6	8.75079e+06	1031	986	1	7.68023e+06	32.1	99	96	100	0	0	0.9	1.8	0	60	0
6	8.75079e+06	1031	987	1	7682215	34	98	91	100	0	0	0	5.45	2.04	60	0
6	8.75079e+06	1031	988	1	7.68655e+06	33.7	98	98	100	0	0	0	3.64	0	59	0
6	8.75079e+06	1031	989	1	7.69059e+06	32.2	94	91	96.72	0	3.28	0.94	3.77	0	61	0
6	8.75079e+06	1031	990	1	7.69273e+06	31.8	93	81	98.57	0	1.43	0.93	0.93	0	70	0
6	8.75079e+06	1031	991	1	7.69441e+06	31.8	92	77	98.59	0	1.41	0.93	1.87	0	71	0
6	8.75079e+06	1031	992	1	7.696e+06	31.8	91	62	100	0	0	0.94	1.89	0	70	0
6	8.75079e+06	1031	993	1	7.6976e+06	32.2	91	84	100	0	0	0	1.89	0	70	0
6	8.75079e+06	1031	994	1	7.69967e+06	42.9	90	84	100	0	0	0	0.95	0	70	0
6	8.75079e+06	1031	995	1	7.71704e+06	32	88	83	98.57	0	1.43	0	1.9	0	70	0
6	8.75079e+06	1031	996	1	7.71889e+06	35.1	86	86	95.83	0	4.17	0	1.92	1.16	72	0
6	8.75079e+06	1031	997	1	7724707	45.5	84	81	95.89	0	4.11	0	0	2.38	73	0
6	8.75079e+06	1031	998	1	7746509	40.1	81	78	96.77	0	3.23	0	0.96	1.23	31	0
6	8.75079e+06	1031	999	1	7.75947e+06	38.5	79	62	96.77	0	3.23	0	0	0	31	0
6	8.75079e+06	1031	1000	1	7.77007e+06	36.7	78	75	100	0	0	0	0	0	30	0
6	8.75079e+06	1031	1001	1	7778029	42.5	76	58	100	0	0	0.96	0	0	27	0
6	8.75079e+06	1031	1002	1	7.79479e+06	31.4	90	90	83.33	6.67	10	62.61	33.04	0	30	0
6	8.75079e+06	1031	1003	1	7795876	30.9	92	88	83.33	6.67	10	60.17	31.36	0	30	0
6	8.75079e+06	1031	1004	1	7.79638e+06	31.1	109	107	83.33	6.67	10	51.09	27.74	0	30	0
6	8.75079e+06	1031	1005	1	7797205	45.4	113	113	83.33	6.67	10	50	27.86	0	30	0
6	8.75079e+06	1031	1006	1	7.81875e+06	35.1	112	108	89.47	10.53	0	2.14	3.57	0	19	0
6	8.75079e+06	1031	1007	1	7.82456e+06	38.9	114	92	94.44	5.56	0	1.47	1.47	1.75	18	0
6	8.75079e+06	1031	1008	1	7.83572e+06	33.1	121	108	94.44	5.56	0	1.45	0.72	1.65	18	0
6	8.75079e+06	1031	1009	1	7.83897e+06	34.4	121	119	94.44	5.56	0	0.73	1.46	0.83	18	0
6	8.75079e+06	1031	1010	1	7.84391e+06	32.4	122	116	100	0	0	0.73	2.19	0	16	0
6	8.75079e+06	1031	1011	1	7.84622e+06	33.2	122	120	100	0	0	0.73	1.46	0.82	16	0
6	8.75079e+06	1031	1012	1	7.84952e+06	33.5	121	118	94.12	0	5.88	0.75	0.75	0	17	0
6	8.75079e+06	1031	1013	1	7.8533e+06	35.3	120	116	94.12	0	5.88	0	0	0	17	0
6	8.75079e+06	1031	1014	1	7.85938e+06	40	119	115	97.62	0	2.38	0	0.75	1.68	84	0
6	8.75079e+06	1031	1015	1	7872236	41.2	111	85	100	0	0	0	1.53	1.8	81	0
6	8.75079e+06	1031	1016	1	7.88692e+06	42.2	112	98	100	0	0	1.59	2.38	0.89	89	0
6	8.75079e+06	1031	1017	1	7.9032e+06	35.8	114	95	98.97	0	1.03	0.79	0	2.63	97	0
6	8.75079e+06	1031	1018	1	7.90997e+06	32.7	113	111	98.02	0	1.98	0	0	0.88	101	0
6	8.75079e+06	1031	1019	1	7.91273e+06	35.9	111	106	100	0	0	0	0	1.8	99	0
6	8.75079e+06	1031	1020	1	7.91968e+06	44.7	111	109	100	0	0	0	0	2.7	99	0
6	8.75079e+06	1031	1021	1	7940097	34.9	109	108	98.44	0	1.56	0	1.63	1.83	64	0
6	8.75079e+06	1031	1022	1	7945590	44.8	107	104	96.92	0	3.08	0	2.44	2.8	65	0
6	8.75079e+06	1031	1023	1	7.96622e+06	43.8	104	89	92.06	0	7.94	0	0.83	1.92	63	0
6	8.75079e+06	1031	1024	1	7985033	33.6	101	94	93.18	0	6.82	0	0	3.96	44	0
6	8.75079e+06	1031	1025	1	7.98887e+06	34.4	98	68	60	0	40	0	0	4.08	10	0
6	8.75079e+06	1031	1026	1	7.9938e+06	81.1	98	93	66.67	0	33.33	0	0	53.06	9	0
6	8.75079e+06	1031	1027	1	8.10119e+06	94.9	64	25	83.33	0	16.67	0	1.92	57.81	6	0
6	8.75079e+06	1031	1028	1	8.25477e+06	102.1	39	26	83.33	0	16.67	0	9.09	28.21	6	0
6	8.75079e+06	1031	1029	1	8.43539e+06	146.2	13	12	100	0	0	0	4.76	23.08	5	0
6	8.75079e+06	1031	1030	1	8.74805e+06	65.1	4	4	100	0	0	0	16.67	0	3	0
6	8.75079e+06	1031	1031	1	8.75058e+06	0	4	4	100	0	0	0	16.67	0	3	0
6	8.75079e+06	1031	1032	0	8.75079e+06	0	1	1	0	0	0	0	0	0	0	0
23	3.61436e+06	253	1	1	3826.6	71.2	4	4	-1	-1	-1	33.33	0	0	-1	0
23	3.61436e+06	253	2	1	10326.1	69.1	4	4	-1	-1	-1	66.67	0	0	-1	0
23	3.61436e+06	253	3	1	15393.9	36.3	41	41	-1	-1	-1	80.85	0	0	-1	0
23	3.61436e+06	253	4	1	22827	33.2	45	45	-1	-1	-1	9.43	0	0	-1	0
23	3.61436e+06	253	5	1	26190.5	46.9	47	47	-1	-1	-1	7.55	0	0	-1	0
23	3.61436e+06	253	6	1	50492.6	33.4	52	52	-1	-1	-1	6.67	0	1.92	-1	0
23	3.61436e+06	253	7	1	54063.9	123.7	57	56	-1	-1	-1	4.84	0	100	-1	0
23	3.61436e+06	253	8	1	327524	41.1	84	77	94.74	5.26	0	1.92	0	8.33	38	0
23	3.61436e+06	253	9	1	342069	41.2	89	88	100	0	0	0	0	2.25	43	0
23	3.61436e+06	253	10	1	356800	46.7	93	92	100	0	0	0	0	0	42	0
23	3.61436e+06	253	11	1	380579	81.8	97	97	93.33	6.67	0	0	0	7.22	45	0
23	3.61436e+06	253	12	1	490173	38.1	119	115	91.3	8.7	0	14.29	7.14	0	69	0
23	3.61436e+06	253	13	1	500217	37.2	115	110	98.57	1.43	0	0.83	0	1.74	70	0
23	3.61436e+06	253	14	1	508909	46.4	115	108	100	0	0	0.83	0.83	0.87	70	0
23	3.61436e+06	253	15	1	532204	32.4	122	119	96.97	3.03	0	2.36	0	0	66	0
23	3.61436e+06	253	16	1	534565	40.3	122	119	96.97	0	3.03	3.15	0	1.64	66	0
23	3.61436e+06	253	17	1	547914	39.9	121	115	100	0	0	2.31	0.77	3.31	61	0
23	3.61436e+06	253	18	1	560556	41.8	120	112	100	0	0	0	2.31	2.5	85	0
23	3.61436e+06	253	19	1	576107	44.8	119	116	98.86	0	1.14	0	0.79	3.36	88	0
23	3.61436e+06	253	20	1	596731	40.6	115	110	98.81	1.19	0	2.4	2.4	0.87	84	0
23	3.61436e+06	253	21	1	610399	47.8	115	111	100	0	0	0	0.81	0.87	78	0
23	3.61436e+06	253	22	1	636263	31.8	106	84	100	0	0	0.87	9.57	0	81	0
23	3.61436e+06	253	23	1	637867	36.3	102	101	100	0	0	0.9	9.01	0.98	81	0
23	3.61436e+06	253	24	1	645283	46.7	98	93	98.72	0	1.28	0	3.74	1.02	78	0
23	3.61436e+06	253	25	1	669078	56.9	99	95	95.18	3.61	1.2	0.95	0.95	4.04	83	0
23	3.61436e+06	253	26	1	713116	73.4	94	85	100	0	0	0	1.96	5.32	77	0
23	3.61436e+06	253	27	1	797966	33.2	95	88	100	0	0	1.92	1.92	1.05	70	0
23	3.61436e+06	253	28	1	801293	33.8	97	96	100	0	0	2.88	2.88	0	71	0
23	3.61436e+06	253	29	1	805457	33.4	96	95	100	0	0	1.94	1.94	2.08	73	0
23	3.61436e+06	253	30	1	809127	36.2	97	97	100	0	0	1.92	0.96	1.03	74	0
23	3.61436e+06	253	31	1	816388	35.1	96	96	97.01	0	2.99	2.86	0	0	67	0
23	3.61436e+06	253	32	1	822275	46.3	95	94	97.01	1.49	1.49	2.8	2.8	1.05	67	0
23	3.61436e+06	253	33	1	845350	40.4	92	90	98.46	0	1.54	0.96	1.92	1.09	65	0
23	3.61436e+06	253	34	1	858720	39.6	95	94	96.77	1.61	1.61	2.88	1.92	1.05	62	0
23	3.61436e+06	253	35	1	870860	62.9	92	85	96.08	0	3.92	1.92	2.88	4.35	51	0
23	3.61436e+06	253	36	1	928421	61	92	89	94.23	3.85	1.92	2.91	0	1.09	52	0
23	3.61436e+06	253	37	1	981582	32.1	105	104	95.35	2.33	2.33	19.13	16.52	0.95	43	0
23	3.61436e+06	253	38	1	983540	33.1	96	88	100	0	0	19.27	17.43	0	42	0
23	3.61436e+06	253	39	1	986804	36.4	95	94	100	0	0	10.38	5.66	1.05	42	0
23	3.61436e+06	253	40	1	994358	40.6	100	99	98.08	1.92	0	5.56	2.78	1	52	0
23	3.61436e+06	253	41	1	1.00809e+06	35.7	98	97	100	0	0	2.8	4.67	2.04	39	0
23	3.61436e+06	253	42	1	1.01471e+06	37.1	96	96	100	0	0	0.98	5.88	1.04	39	0
23	3.61436e+06	253	43	1	1.02326e+06	37.4	97	93	100	0	0	1.96	0.98	1.03	39	0
23	3.61436e+06	253	44	1	1.0323e+06	38	97	92	100	0	0	3.88	1.94	0	39	0
23	3.61436e+06	253	45	1	1.04222e+06	45.5	96	88	100	0	0	0.97	0.97	2.08	60	0
23	3.61436e+06	253	46	1	1.06406e+06	89.2	99	94	100	0	0	0.93	0.93	10.1	76	0
23	3.61436e+06	253	47	1	1.19774e+06	41.2	99	85	100	0	0	0	0.91	5.05	75	0
23	3.61436e+06	253	48	1	1.21236e+06	36.6	106	100	96.2	3.8	0	1.8	0	2.83	79	0
23	3.61436e+06	253	49	1	1.2202e+06	32.3	108	102	100	0	0	1.79	0	0	78	0
23	3.61436e+06	253	50	1	1.22241e+06	32.5	109	108	100	0	0	1.75	1.75	0	79	0
23	3.61436e+06	253	51	1	1.22492e+06	35.8	109	108	100	0	0	1.75	1.75	0.92	79	0
23	3.61436e+06	253	52	1	1.23168e+06	34.8	107	104	100	0	0	0	1.79	0.93	71	0
23	3.61436e+06	253	53	1	1.23715e+06	34.3	106	104	97.83	0	2.17	1.8	1.8	0	46	0
23	3.61436e+06	253	54	1	1.24194e+06	46.8	105	105	100	0	0	1.8	1.8	0.95	45	0
23	3.61436e+06	253	55	1	1.26595e+06	44.5	106	106	98.28	1.72	0	1.74	0	0	58	0
23	3.61436e+06	253	56	1	1.28596e+06	34.5	110	110	100	0	0	5.83	1.67	2.73	67	0
23	3.61436e+06	253	57	1	1.29094e+06	33.8	109	106	100	0	0	2.5	7.5	2.75	66	0
23	3.61436e+06	253	58	1	1.29511e+06	96	105	100	100	0	0	1.68	7.56	34.29	64	0
23	3.61436e+06	253	59	1	1.45271e+06	45	99	97	95.77	4.23	0	3.7	0.93	2.02	71	0
23	3.61436e+06	253	60	1	1.47369e+06	32.2	103	103	100	0	0	3.64	1.82	0	61	0
23	3.61436e+06	253	61	1	1.47584e+06	34.2	103	99	100	0	0	4.55	1.82	1.94	63	0
23	3.61436e+06	253	62	1	1.48043e+06	35	103	98	100	0	0	1.82	0.91	1.94	63	0
23	3.61436e+06	253	63	1	1.48609e+06	35.6	105	92	98.44	1.56	0	0	1.8	0.95	64	0
23	3.61436e+06	253	64	1	1.49262e+06	31.1	103	88	96.43	3.57	0	0	2.75	0	56	0
23	3.61436e+06	253	65	1	1.49344e+06	34.6	105	89	98.18	1.82	0	0.92	2.75	0.95	55	0
23	3.61436e+06	253	66	1	1.49855e+06	32.6	104	98	100	0	0	0.92	1.83	0	54	0
23	3.61436e+06	253	67	1	1.50111e+06	41.7	103	100	100	0	0	0.93	0.93	3.88	54	0
23	3.61436e+06	253	68	1	1.51653e+06	41	104	104	98.65	1.35	0	3.67	4.59	1.92	74	0
23	3.61436e+06	253	69	1	1.53091e+06	43	101	101	100	0	0	1.87	1.87	0.99	68	0
23	3.61436e+06	253	70	1	1.54848e+06	47.3	101	99	98.68	0	1.32	1.87	2.8	0.99	76	0
23	3.61436e+06	253	71	1	1.57342e+06	38.6	98	97	100	0	0	1.87	3.74	4.08	67	0
23	3.61436e+06	253	72	1	1.58417e+06	35.2	99	98	98.59	0	1.41	1.83	1.83	4.04	71	0
23	3.61436e+06	253	73	1	1.59017e+06	40	98	97	100	0	0	0	1.87	1.02	69	0
23	3.61436e+06	253	74	1	1.60307e+06	35.4	96	76	97.22	0	2.78	1.89	0.94	0	72	0
23	3.61436e+06	253	75	1	1.60922e+06	57.2	97	93	100	0	0	0.93	0	1.03	71	0
23	3.61436e+06	253	76	1	1.65373e+06	46.8	93	92	97.4	2.6	0	6.86	2.94	2.15	77	0
23	3.61436e+06	253	77	1	1.67774e+06	35.8	96	92	98.61	1.39	0	2.91	0.97	1.04	72	0
23	3.61436e+06	253	78	1	1.68454e+06	35.1	98	94	98.61	0	1.39	3.85	2.88	0	72	0
23	3.61436e+06	253	79	1	1.6903e+06	36.5	98	86	98.61	0	1.39	4.76	0	3.06	72	0
23	3.61436e+06	253	80	1	1.69797e+06	37.2	100	97	100	0	0	1.85	0.93	4	70	0
23	3.61436e+06	253	81	1	1.70675e+06	35	98	93	100	0	0	0	1.85	2.04	55	0
23	3.61436e+06	253	82	1	1.71241e+06	33.6	99	77	100	0	0	1.85	0.93	0	55	0
23	3.61436e+06	253	83	1	1.71627e+06	39	100	100	98.39	0	1.61	1.83	0.92	1	62	0
23	3.61436e+06	253	84	1	1.72756e+06	35.8	100	100	100	0	0	1.83	0	2	61	0
23	3.61436e+06	253	85	1	1.73436e+06	34.3	101	97	98.39	1.61	0	1.83	3.67	0	62	0
23	3.61436e+06	253	86	1	1.73908e+06	40	101	100	100	0	0	2.75	3.67	0.99	67	0
23	3.61436e+06	253	87	1	1.75184e+06	38.2	102	100	100	0	0	1.82	0.91	1.96	72	0
23	3.61436e+06	253	88	1	1.76199e+06	82.8	102	98	97.37	1.32	1.32	0	2.75	9.8	76	0
23	3.61436e+06	253	89	1	1.87474e+06	45	97	91	97.18	1.41	1.41	0	0	3.09	71	0
23	3.61436e+06	253	90	1	1.89559e+06	35.7	102	100	98.65	1.35	0	2.68	0	1.96	74	0
23	3.61436e+06	253	91	1	1.90224e+06	41.7	103	102	100	0	0	0.89	0.89	1.94	74	0
23	3.61436e+06	253	92	1	1917628	36.2	104	103	100	0	0	1.77	1.77	0.96	72	0
23	3.61436e+06	253	93	1	1.92492e+06	61.4	103	101	100	0	0	0.89	3.57	2.91	71	0
23	3.61436e+06	253	94	1	1979042	40	101	101	98.73	1.27	0	0.9	1.8	0	79	0
23	3.61436e+06	253	95	1	1991799	31.9	100	79	100	0	0	1.85	1.85	1	80	0
23	3.61436e+06	253	96	1	1.99358e+06	45.5	100	89	100	0	0	2.75	1.83	1	82	0
23	3.61436e+06	253	97	1	2015362	31.8	95	44	100	0	0	6.42	3.67	2.11	76	0
23	3.61436e+06	253	98	1	2.01704e+06	33.1	101	100	100	0	0	6.48	3.7	0	76	0
23	3.61436e+06	253	99	1	2.02029e+06	34.7	103	102	100	0	0	4.55	2.73	1.94	74	0
23	3.61436e+06	253	100	1	2.0256e+06	34.9	104	98	98.67	1.33	0	0.9	0	1.92	75	0
23	3.61436e+06	253	101	1	2.03116e+06	34.2	104	101	100	0	0	0	0.9	0	74	0
23	3.61436e+06	253	102	1	2.0358e+06	47.3	104	96	100	0	0	0	0.91	1.92	74	0
23	3.61436e+06	253	103	1	2.0608e+06	31.9	101	92	98.59	0	1.41	3.67	2.75	0.99	71	0
23	3.61436e+06	253	104	1	2.06256e+06	32.8	104	103	98.59	0	1.41	1.83	1.83	0	71	0
23	3.61436e+06	253	105	1	2.0654e+06	40.1	102	100	100	0	0	1.83	2.75	2.94	70	0
23	3.61436e+06	253	106	1	2.07833e+06	43.2	98	98	100	0	0	0	2.86	1.02	77	0
23	3.61436e+06	253	107	1	2.09623e+06	32.5	99	90	100	0	0	2.78	4.63	0	81	0
23	3.61436e+06	253	108	1	2.09866e+06	35.7	96	72	100	0	0	2.83	4.72	1.04	81	0
23	3.61436e+06	253	109	1	2.10526e+06	33	97	95	100	0	0	0	0	1.03	81	0
23	3.61436e+06	253	110	1	2.1083e+06	70.5	96	87	100	0	0	0	0.95	5.21	78	0
23	3.61436e+06	253	111	1	2.18527e+06	33.9	103	98	97.65	2.35	0	0	0.95	1.94	85	0
23	3.61436e+06	253	112	1	2.18952e+06	35.4	103	97	100	0	0	0.95	0.95	2.91	77	0
23	3.61436e+06	253	113	1	2.19581e+06	38.9	103	101	100	0	0	1.9	0.95	4.85	77	0
23	3.61436e+06	253	114	1	2.20692e+06	34.8	103	101	100	0	0	0	0	0.97	73	0
23	3.61436e+06	253	115	1	2.21239e+06	39.1	103	97	100	0	0	0.95	0.95	0.97	69	0
23	3.61436e+06	253	116	1	2.22391e+06	36.8	103	103	100	0	0	1.9	0.95	0.97	69	0
23	3.61436e+06	253	117	1	2.23202e+06	37.1	104	92	100	0	0	0.95	1.9	3.85	69	0
23	3.61436e+06	253	118	1	2.24054e+06	37.1	102	98	100	0	0	0.96	1.92	0.98	69	0
23	3.61436e+06	253	119	1	2249047	37.1	102	101	98.78	0	1.22	1.9	2.86	1.96	82	0
23	3.61436e+06	253	120	1	2.25768e+06	40.3	97	91	97.4	0	2.6	2.94	4.9	1.03	77	0
23	3.61436e+06	253	121	1	2.27095e+06	63.9	94	92	100	0	0	0	0.97	1.06	72	0
23	3.61436e+06	253	122	1	2.33106e+06	51.4	95	82	95.95	1.35	2.7	0.97	0.97	1.05	74	0
23	3.61436e+06	253	123	1	2.36363e+06	43.8	90	76	100	0	0	2.97	1.98	0	70	0
23	3.61436e+06	253	124	1	2.38254e+06	32.6	91	89	98.39	1.61	0	1	3	0	62	0
23	3.61436e+06	253	125	1	2.38521e+06	44.1	90	85	96.83	0	3.17	1	3	0	63	0
23	3.61436e+06	253	126	1	2.40456e+06	41.4	89	69	100	0	0	5	0	2.25	62	0
23	3.61436e+06	253	127	1	2.41949e+06	38.7	92	87	98.44	0	1.56	0	0	0	64	0
23	3.61436e+06	253	128	1	2.43039e+06	76.3	91	89	98.48	0	1.52	1.9	4.76	2.2	66	0
23	3.61436e+06	253	129	1	2.52352e+06	33.6	91	90	100	0	0	0.96	1.92	0	63	0
23	3.61436e+06	253	130	1	2.52739e+06	32	88	84	100	0	0	0	1.94	0	65	0
23	3.61436e+06	253	131	1	2.52923e+06	40.2	88	68	100	0	0	0.98	2.94	1.14	60	0
23	3.61436e+06	253	132	1	2.54241e+06	43.5	91	85	96.72	3.28	0	1.98	0	0	61	0
23	3.61436e+06	253	133	1	2.56075e+06	33.5	94	92	98.18	1.82	0	1.92	0.96	0	55	0
23	3.61436e+06	253	134	1	2.56448e+06	40.5	94	92	96.43	0	3.57	0.95	0.95	1.06	56	0
23	3.61436e+06	253	135	1	2.57799e+06	37.8	92	92	100	0	0	1.92	0.96	0	54	0
23	3.61436e+06	253	136	1	2.58758e+06	45	97	97	98.53	1.47	0	5.56	7.41	0	68	0
23	3.61436e+06	253	137	1	2.60845e+06	69.1	92	89	98.59	1.41	0	0.96	1.92	4.35	71	0
23	3.61436e+06	253	138	1	2.68172e+06	36	98	92	98.61	1.39	0	2.86	1.9	3.06	72	0
23	3.61436e+06	253	139	1	2688800	44.3	103	101	100	0	0	2.78	0.93	3.88	74	0
23	3.61436e+06	253	140	1	2.70855e+06	33	107	98	98.75	1.25	0	0.89	0	1.87	80	0
23	3.61436e+06	253	141	1	2.71169e+06	37.7	107	103	100	0	0	0.89	0	3.74	79	0
23	3.61436e+06	253	142	1	2.72114e+06	32.8	110	109	100	0	0	4.39	1.75	0	77	0
23	3.61436e+06	253	143	1	2.724e+06	39.2	112	111	100	0	0	3.45	1.72	0.89	77	0
23	3.61436e+06	253	144	1	2.73556e+06	38.9	111	101	100	0	0	0	0.87	0.9	77	0
23	3.61436e+06	253	145	1	2.74674e+06	49.9	108	106	100	0	0	0	2.65	3.7	89	0
23	3.61436e+06	253	146	1	2.77641e+06	49	106	106	98.92	0	1.08	0.91	0.91	0	93	0
23	3.61436e+06	253	147	1	2.80452e+06	32	107	91	98.99	1.01	0	0	0	0	99	0
23	3.61436e+06	253	148	1	2.80642e+06	33.4	107	107	100	0	0	0	0	0	98	0
23	3.61436e+06	253	149	1	2.81006e+06	31.9	107	92	100	0	0	0	0.89	0	97	0
23	3.61436e+06	253	150	1	2.81186e+06	36.2	106	81	100	0	0	0	0.89	0	97	0
23	3.61436e+06	253	151	1	2.81916e+06	67	106	102	100	0	0	0	0	3.77	97	0
23	3.61436e+06	253	152	1	2.88701e+06	34.1	101	97	100	0	0	0	0.94	0.99	93	0
23	3.61436e+06	253	153	1	2.89145e+06	33.2	100	83	100	0	0	0	0.95	0	93	0
23	3.61436e+06	253	154	1	2894777	39.8	100	96	100	0	0	0	2.86	0	93	0
23	3.61436e+06	253	155	1	2.90734e+06	36.9	97	95	100	0	0	1.92	1.92	0	91	0
23	3.61436e+06	253	156	1	2.91557e+06	36.4	97	95	100	0	0	0	0.97	1.03	91	0
23	3.61436e+06	253	157	1	2923222	40.6	97	97	100	0	0	0	1.9	1.03	91	0
23	3.61436e+06	253	158	1	2.93694e+06	37.7	96	89	98.88	0	1.12	0.97	0	1.04	89	0
23	3.61436e+06	253	159	1	2.94639e+06	38.8	96	93	100	0	0	0	0	1.04	86	0
23	3.61436e+06	253	160	1	2.95742e+06	42.9	96	91	100	0	0	0	0.97	0	86	0
23	3.61436e+06	253	161	1	2.9748e+06	36.6	95	95	100	0	0	0	0	0	84	0
23	3.61436e+06	253	162	1	2.9827e+06	33.1	95	94	100	0	0	0.96	0	0	79	0
23	3.61436e+06	253	163	1	2.98588e+06	31	96	90	100	0	0	0.95	0.95	0	79	0
23	3.61436e+06	253	164	1	2.9865e+06	36.6	96	87	100	0	0	0.95	0.95	0	79	0
23	3.61436e+06	253	165	1	2.99439e+06	37.2	95	93	100	0	0	0	2.88	1.05	79	0
23	3.61436e+06	253	166	1	3.00305e+06	36.5	94	93	98.77	1.23	0	0	1.94	2.13	81	0
23	3.61436e+06	253	167	1	3.01073e+06	34.3	93	90	100	0	0	0.97	1.94	0	70	0
23	3.61436e+06	253	168	1	3.0155e+06	31.8	93	73	100	0	0	0.98	0.98	0	12	0
23	3.61436e+06	253	169	1	3.01711e+06	32.6	92	81	100	0	0	0.98	0.98	0	12	0
23	3.61436e+06	253	170	1	3.01967e+06	37.8	92	92	100	0	0	1.98	0.99	3.26	12	0
23	3.61436e+06	253	171	1	3.0293e+06	34.5	92	86	100	0	0	0.98	0.98	0	12	0
23	3.61436e+06	253	172	1	3.0343e+06	33.6	91	91	92.31	0	7.69	0.98	1.96	0	13	0
23	3.61436e+06	253	173	1	3.03822e+06	50.9	90	76	100	0	0	0.98	0.98	0	13	0
23	3.61436e+06	253	174	1	3.06979e+06	32.6	85	85	93.33	6.67	0	64.76	59.05	0	15	0
23	3.61436e+06	253	175	1	3.07239e+06	34.9	125	124	93.75	6.25	0	48.94	48.94	0	16	0
23	3.61436e+06	253	176	1	3.07795e+06	43.8	85	81	100	0	0	17.65	14.71	1.18	15	0
23	3.61436e+06	253	177	1	3.09674e+06	32.8	87	86	88.24	11.76	0	0.98	0	0	17	0
23	3.61436e+06	253	178	1	3.0996e+06	32.8	90	85	88.24	5.88	5.88	0.97	0	1.11	17	0
23	3.61436e+06	253	179	1	3102488	34.6	92	92	93.75	6.25	0	0.96	0	1.09	16	0
23	3.61436e+06	253	180	1	3.10771e+06	40.4	94	73	88.24	11.76	0	0	0	0	17	0
23	3.61436e+06	253	181	1	3.12114e+06	32	95	91	93.75	6.25	0	0.96	0	0	16	0
23	3.61436e+06	253	182	1	3.12302e+06	38.2	95	91	100	0	0	0.96	0	0	15	0
23	3.61436e+06	253	183	1	3.13309e+06	35.3	95	62	100	0	0	0	0	1.05	50	0
23	3.61436e+06	253	184	1	3.13919e+06	34.8	97	91	98.84	1.16	0	0	0	1.03	86	0
23	3.61436e+06	253	185	1	3.1446e+06	34.5	99	98	98.84	1.16	0	0	0	1.01	86	0
23	3.61436e+06	253	186	1	3149644	31.8	100	91	98.84	1.16	0	0	0	0	86	0
23	3.61436e+06	253	187	1	3151309	31.5	100	80	100	0	0	0	0	0	85	0
23	3.61436e+06	253	188	1	3.15263e+06	36	100	83	100	0	0	0	0	0	85	0
23	3.61436e+06	253	189	1	3.15962e+06	34.8	100	96	100	0	0	2.86	0	4	91	0
23	3.61436e+06	253	190	1	3.16511e+06	34.8	102	90	100	0	0	2.78	0	1.96	93	0
23	3.61436e+06	253	191	1	3.17055e+06	33.3	103	101	98.97	1.03	0	0	0	0.97	97	0
23	3.61436e+06	253	192	1	3.17397e+06	34.6	103	100	100	0	0	0	0	0.97	96	0
23	3.61436e+06	253	193	1	3.17913e+06	36.7	104	101	100	0	0	0	0	1.92	95	0
23	3.61436e+06	253	194	1	3.1871e+06	33.1	104	100	100	0	0	0	0	2.88	96	0
23	3.61436e+06	253	195	1	3.19031e+06	32.4	104	80	100	0	0	0	0	0	95	0
23	3.61436e+06	253	196	1	3.19267e+06	36.9	104	101	100	0	0	0	0	0.96	95	0
23	3.61436e+06	253	197	1	3.20089e+06	39.4	104	97	100	0	0	0	0	2.88	97	0
23	3.61436e+06	253	198	1	3.21282e+06	38.7	104	81	100	0	0	0	0	1.92	99	0
23	3.61436e+06	253	199	1	3.22364e+06	34.4	105	105	100	0	0	0.91	0	0	99	0
23	3.61436e+06	253	200	1	3.22859e+06	33	105	99	100	0	0	0.91	0	0.95	101	0
23	3.61436e+06	253	201	1	3.23172e+06	36.3	106	103	100	0	0	1.8	0	1.89	102	0
23	3.61436e+06	253	202	1	3.23914e+06	34	107	106	100	0	0	1.79	0	1.87	102	0
23	3.61436e+06	253	203	1	3.24349e+06	36.8	107	104	99.03	0	0.97	0.88	0	2.8	103	0
23	3.61436e+06	253	204	1	3.25165e+06	33.5	107	104	99.02	0	0.98	0	0	0	102	0
23	3.61436e+06	253	205	1	3255396	36.4	106	103	100	0	0	0.88	0	0.94	101	0
23	3.61436e+06	253	206	1	3.26292e+06	33.2	107	94	100	0	0	0.88	0	1.87	99	0
23	3.61436e+06	253	207	1	3.26624e+06	34.3	107	86	100	0	0	0	0	2.8	99	0
23	3.61436e+06	253	208	1	3271026	39.3	107	96	100	0	0	0	0	0.93	99	0
23	3.61436e+06	253	209	1	3.28284e+06	32.2	107	95	100	0	0	0	0.88	0	97	0
23	3.61436e+06	253	210	1	3.28498e+06	34.2	106	95	100	0	0	0	0.88	0.94	96	0
23	3.61436e+06	253	211	1	3.2896e+06	34.4	106	104	100	0	0	0	0	0.94	96	0
23	3.61436e+06	253	212	1	3.29445e+06	31.9	107	96	98.98	1.02	0	0	0	0.93	98	0
23	3.61436e+06	253	213	1	3.29619e+06	35.3	107	100	98.98	0	1.02	0	0	2.8	98	0
23	3.61436e+06	253	214	1	3.30227e+06	34	106	101	100	0	0	0.88	0.88	1.89	98	0
23	3.61436e+06	253	215	1	3.30663e+06	34.8	106	105	100	0	0	0.87	0.87	0	98	0
23	3.61436e+06	253	216	1	3.31202e+06	33.9	105	101	100	0	0	0.88	0	1.9	92	0
23	3.61436e+06	253	217	1	3.3163e+06	32.7	107	102	100	0	0	0.87	1.74	0.93	92	0
23	3.61436e+06	253	218	1	3.31906e+06	44	105	76	100	0	0	0.88	1.75	2.86	37	0
23	3.61436e+06	253	219	1	3.3382e+06	35.4	107	102	97.44	2.56	0	0.87	0	0	39	0
23	3.61436e+06	253	220	1	3344460	46.9	108	101	95	2.5	2.5	0	0.87	1.85	40	0
23	3.61436e+06	253	221	1	3.36861e+06	33.1	106	104	97.44	0	2.56	2.61	2.61	0	39	0
23	3.61436e+06	253	222	1	3.37187e+06	34.9	103	99	100	0	0	7.96	5.31	0.97	38	0
23	3.61436e+06	253	223	1	3.37738e+06	33.9	138	138	88.89	4.44	6.67	32.21	35.57	0	45	0
23	3.61436e+06	253	224	1	3.38159e+06	33.4	92	92	100	0	0	37.5	45.54	1.09	40	0
23	3.61436e+06	253	225	1	3.38523e+06	32.2	95	84	100	0	0	3.64	5.45	0	39	0
23	3.61436e+06	253	226	1	3.38733e+06	33.5	95	82	100	0	0	2.75	1.83	1.05	38	0
23	3.61436e+06	253	227	1	3.39108e+06	34.4	97	81	100	0	0	1.82	0.91	1.03	33	0
23	3.61436e+06	253	228	1	3.39593e+06	33	99	89	97.06	2.94	0	3.6	0	1.01	34	0
23	3.61436e+06	253	229	1	3.39899e+06	38.8	102	98	100	0	0	2.65	0	1.96	35	0
23	3.61436e+06	253	230	1	3.41003e+06	40	106	86	97.14	2.86	0	0.88	0.88	3.77	35	0
23	3.61436e+06	253	231	1	3.42283e+06	43.9	108	105	96.97	0	3.03	0.86	0	0.93	33	0
23	3.61436e+06	253	232	1	3.44192e+06	35.5	106	83	100	0	0	0.85	0	3.77	70	0
23	3.61436e+06	253	233	1	3.44826e+06	39.3	106	104	98.75	0	1.25	0	2.56	0	80	0
23	3.61436e+06	253	234	1	3.46007e+06	31.5	100	78	100	0	0	0	0.89	0	84	0
23	3.61436e+06	253	235	1	3.46134e+06	36	99	76	100	0	0	0	1.79	0	85	0
23	3.61436e+06	253	236	1	3468438	31.7	99	82	98.84	0	1.16	0.89	0.89	0	86	0
23	3.61436e+06	253	237	1	3.46996e+06	32.1	99	86	98.84	0	1.16	0.89	0.89	0	86	0
23	3.61436e+06	253	238	1	3.47192e+06	33.8	99	98	98.89	0	1.11	0.89	0	1.01	90	0
23	3.61436e+06	253	239	1	3.47604e+06	36	98	87	98.86	0	1.14	0	0	0	88	0
23	3.61436e+06	253	240	1	3.4831e+06	30.9	96	96	95.7	0	4.3	0	0	0	93	0
23	3.61436e+06	253	241	1	3.48363e+06	55.6	96	96	95.7	0	4.3	0	0	1.04	93	0
23	3.61436e+06	253	242	1	3.52475e+06	31.3	92	91	98.55	0	1.45	0	0	0	69	0
23	3.61436e+06	253	243	1	3.52577e+06	36.7	91	90	98.55	0	1.45	0	0	1.1	69	0
23	3.61436e+06	253	244	1	3.53373e+06	40.1	91	89	-1	-1	-1	0	1.82	3.3	-1	0
23	3.61436e+06	253	245	1	3.54663e+06	34.8	89	81	-1	-1	-1	0	0	2.25	-1	0
23	3.61436e+06	253	246	1	3.55204e+06	32.3	89	88	-1	-1	-1	0	1.83	0	-1	0
23	3.61436e+06	253	247	1	3.55428e+06	32.4	89	87	-1	-1	-1	0	2.75	0	-1	0
23	3.61436e+06	253	248	1	3556687	31.9	88	84	-1	-1	-1	0	2.78	0	-1	0
23	3.61436e+06	253	249	1	3558399	39.6	85	65	-1	-1	-1	0	2.83	0	-1	0
23	3.61436e+06	253	250	1	3.57055e+06	34.1	85	81	-1	-1	-1	0	0	0	-1	0
23	3.61436e+06	253	251	1	3.57503e+06	38.3	83	81	-1	-1	-1	0	0	1.2	-1	0
23	3.61436e+06	253	252	1	3.58536e+06	35.3	77	77	-1	-1	-1	0	1.9	0	-1	0
23	3.61436e+06	253	253	1	3.59146e+06	0	68	68	-1	-1	-1	0	53.92	0	-1	0
23	3.61436e+06	253	254	0	3.61436e+06	0	1	1	0	0	0	0	0	0	0	0
83	602436	72	1	1	23460	53.8	7	7	-1	-1	-1	5.55	0	0	-1	0
83	602436	72	2	1	29905.2	45.5	10	10	-1	-1	-1	0	0	0	-1	0
83	602436	72	3	1	36892.6	43	10	0	-1	-1	-1	5	0	0	-1	0
83	602436	72	4	1	41224.8	34.7	14	14	-1	-1	-1	4.88	0	0	-1	0
83	602436	72	5	1	43693.2	32.9	14	14	-1	-1	-1	7.14	0	0	-1	0
83	602436	72	6	1	44149.9	33	14	14	-1	-1	-1	7.14	0	0	-1	0
83	602436	72	7	1	44710.2	40	14	14	-1	-1	-1	7.14	0	0	-1	0
83	602436	72	8	1	53729.8	34.2	14	12	-1	-1	-1	13.33	0	0	-1	0
83	602436	72	9	1	55574.9	39.1	14	14	-1	-1	-1	35.56	0	0	-1	0
83	602436	72	10	1	63343.1	30.8	67	65	-1	-1	-1	73.96	0	0	-1	0
83	602436	72	11	1	63805.9	40.7	90	88	-1	-1	-1	60	0	1.11	-1	0
83	602436	72	12	1	77658.1	40.4	97	93	-1	-1	-1	0	0	3.09	-1	0
83	602436	72	13	1	91142.9	37.4	102	95	80	20	0	0	0	0	15	0
83	602436	72	14	1	100101	43.9	105	97	85.71	14.29	0	0.83	0	0.95	14	0
83	602436	72	15	1	119157	32.2	107	100	100	0	0	2.44	0	0	16	0
83	602436	72	16	1	121209	30.9	107	104	100	0	0	2.42	0	0	16	0
83	602436	72	17	1	121728	35.6	108	105	100	0	0	2.4	0	0.93	16	0
83	602436	72	18	1	128212	34	108	63	100	0	0	0	0	0	65	0
83	602436	72	19	1	132600	37	109	108	98.91	1.09	0	0	0	2.75	92	0
83	602436	72	20	1	141004	33.6	112	111	98	2	0	1.59	0	1.79	100	0
83	602436	72	21	1	144922	35.9	116	108	97.96	2.04	0	3.13	0	1.72	98	0
83	602436	72	22	1	151795	42.9	118	102	100	0	0	0.77	0	2.54	97	0
83	602436	72	23	1	169234	32.7	122	119	100	0	0	2.19	0	0	99	0
83	602436	72	24	1	171978	33.7	122	116	99	0	1	0.73	0	1.64	100	0
83	602436	72	25	1	175993	35.6	124	120	98.02	1.98	0	0	0	0.81	101	0
83	602436	72	26	1	182451	33.6	125	116	100	0	0	0.73	0	3.2	99	0
83	602436	72	27	1	186250	32.8	126	116	100	0	0	0.72	0	1.59	100	0
83	602436	72	28	1	189092	40.5	126	118	100	0	0	0.72	0	0	96	0
83	602436	72	29	1	202609	37.1	127	120	96.94	1.02	2.04	2.14	0.71	3.15	98	0
83	602436	72	30	1	211124	34	127	124	98.95	1.05	0	1.42	0.71	2.36	95	0
83	602436	72	31	1	215463	33.6	126	113	100	0	0	0.71	0	1.59	96	0
83	602436	72	32	1	219313	44.3	126	97	97.87	0	2.13	0	0.71	2.38	94	0
83	602436	72	33	1	239103	32.4	127	115	98.9	1.1	0	1.4	0	0	91	0
83	602436	72	34	1	241413	35.6	128	124	100	0	0	1.4	0.7	0	90	0
83	602436	72	35	1	247879	37.9	128	125	95.79	1.05	3.16	1.4	1.4	1.56	95	0
83	602436	72	36	1	257621	32.5	126	120	98.9	1.1	0	0.7	1.41	0	91	0
83	602436	72	37	1	260108	36.2	127	120	98.89	0	1.11	0.7	1.4	0.79	90	0
83	602436	72	38	1	267417	42.4	123	115	96.7	0	3.3	4.23	2.11	1.63	91	0
83	602436	72	39	1	284034	33.8	128	119	96.51	2.33	1.16	2.7	1.35	0	86	0
83	602436	72	40	1	288198	33	130	125	98.78	0	1.22	2	2	0	82	0
83	602436	72	41	1	291273	32.6	124	90	100	0	0	1.35	2.03	0	81	0
83	602436	72	42	1	293919	42.4	122	84	97.59	0	2.41	1.35	2.7	1.64	83	0
83	602436	72	43	1	310553	36.9	123	106	98.77	0	1.23	0.69	1.38	2.44	81	0
83	602436	72	44	1	318818	33.8	125	113	98.81	1.19	0	2.74	1.37	1.6	84	0
83	602436	72	45	1	322968	36.9	127	118	98.82	0	1.18	1.36	0.68	4.72	85	0
83	602436	72	46	1	331262	35.7	128	126	98.82	0	1.18	2.68	0.67	2.34	85	0
83	602436	72	47	1	337863	36.8	123	111	97.5	0	2.5	2.68	2.68	3.25	80	0
83	602436	72	48	1	345949	38.6	122	110	98.81	1.19	0	1.34	1.34	3.28	84	0
83	602436	72	49	1	356626	37.6	125	121	97.7	0	2.3	1.37	2.74	0	87	0
83	602436	72	50	1	365941	48.2	123	120	100	0	0	2.07	2.07	0.81	82	0
83	602436	72	51	1	392487	34.3	125	123	97.75	1.12	1.12	1.37	1.37	0.8	89	0
83	602436	72	52	1	397247	32.8	122	85	98.81	0	1.19	3.45	5.52	0.82	84	0
83	602436	72	53	1	400056	36.5	124	123	98.82	0	1.18	2.7	5.41	0.81	85	0
83	602436	72	54	1	407814	42.3	117	111	97.62	0	2.38	0.71	0	3.42	84	0
83	602436	72	55	1	424172	31.2	116	103	98.85	0	1.15	1.42	2.13	0.86	87	0
83	602436	72	56	1	425133	33.5	115	106	98.85	0	1.15	0.71	2.13	2.61	87	0
83	602436	72	57	1	428911	45.5	114	110	96.59	1.14	2.27	0	2.14	3.51	88	0
83	602436	72	58	1	450596	33.4	110	76	97.4	1.3	1.3	0	0.75	0.91	77	0
83	602436	72	59	1	454213	40.4	109	108	93.98	0	6.02	0	0.75	1.83	83	0
83	602436	72	60	1	467616	43.3	104	101	98.65	1.35	0	0	0.76	2.88	74	0
83	602436	72	61	1	485626	32.3	101	99	98.59	0	1.41	0	0.78	0	71	0
83	602436	72	62	1	487858	34.2	99	98	100	0	0	0	3.13	1.01	69	0
83	602436	72	63	1	492468	35.8	99	96	93.75	0	6.25	0	2.36	0	16	0
83	602436	72	64	1	499181	33.3	95	93	100	0	0	0	1.63	1.05	15	0
83	602436	72	65	1	502625	33.6	94	90	93.75	0	6.25	0	0.83	0	16	0
83	602436	72	66	1	506509	32	93	79	93.75	0	6.25	0	0	0	16	0
83	602436	72	67	1	508376	38.2	92	87	75	0	25	0	0	0	20	0
83	602436	72	68	1	518469	43	86	84	66.67	0	33.33	0	1.68	0	21	0
83	602436	72	69	1	535994	39.6	76	65	42.86	0	57.14	0	0	0	7	0
83	602436	72	70	1	548165	32	70	69	30	0	70	0	0.89	0	10	0
83	602436	72	71	1	550060	56.4	46	42	-1	-1	-1	0	0	0	-1	0
83	602436	72	72	1	592878	0	13	13	-1	-1	-1	0	52.05	0	-1	0
83	602436	72	73	0	602436	0	1	1	0	0	0	0	0	0	0	0
51	1.66997e+06	173	1	1	22414.2	39.6	22	22	-1	-1	-1	0	0	0	-1	0
51	1.66997e+06	173	2	1	34701.7	31	23	23	-1	-1	-1	0	0	0	-1	0
51	1.66997e+06	173	3	1	35428.2	39.2	24	24	-1	-1	-1	0	0	0	-1	0
51	1.66997e+06	173	4	1	46976.7	33.3	26	19	-1	-1	-1	3.03	0	0	-1	0
51	1.66997e+06	173	5	1	50466.3	39.8	28	20	-1	-1	-1	1.47	0	0	-1	0
51	1.66997e+06	173	6	1	63049.1	33.1	40	36	-1	-1	-1	0	0	0	-1	0
51	1.66997e+06	173	7	1	66301.9	33.1	41	40	-1	-1	-1	0	0	0	-1	0
51	1.66997e+06	173	8	1	69490	33.1	42	38	-1	-1	-1	0	0	0	-1	0
51	1.66997e+06	173	9	1	72721.9	32.3	44	44	-1	-1	-1	0	0	0	-1	0
51	1.66997e+06	173	10	1	74974.4	37.2	45	23	-1	-1	-1	0	0	4.44	-1	0
51	1.66997e+06	173	11	1	83686	35.5	48	45	86.96	13.04	0	0	0	0	23	0
51	1.66997e+06	173	12	1	90069	36.4	48	44	100	0	0	2.7	0	0	4	0
51	1.66997e+06	173	13	1	97622.8	32.4	59.9	58.9	57.14	42.86	0	18.84	0	0	7	0
51	1.66997e+06	173	14	1	100011	33.9	66.9	59	100	0	0	16.32	0	0	4	0
51	1.66997e+06	173	15	1	104314	45.1	66.9	63.9	100	0	0	7.45	0	0	4	0
51	1.66997e+06	173	16	1	125311	34.4	66.9	63.9	100	0	0	0	0	0	5	0
51	1.66997e+06	173	17	1	130259	36.3	66.9	62.9	100	0	0	1.98	0	0	5	0
51	1.66997e+06	173	18	1	137722	33.4	67.9	66.9	100	0	0	3.92	0	0	6	0
51	1.66997e+06	173	19	1	141380	35.8	67	65	85.71	0	14.29	5.89	0	0	7	0
51	1.66997e+06	173	20	1	148111	31.8	91	87	53.33	40	6.67	29.62	28.01	0	15	0
51	1.66997e+06	173	21	1	149714	31.4	76	63	57.14	35.71	7.14	34.28	33.35	0	14	0
51	1.66997e+06	173	22	1	150808	35.6	82	68	66.67	25	8.33	32.43	33.35	0	12	0
51	1.66997e+06	173	23	1	157348	37.7	82	82	88.89	11.11	0	1.84	1.84	0	9	0
51	1.66997e+06	173	24	1	166796	33.6	82	73	100	0	0	0	1.85	0	20	0
51	1.66997e+06	173	25	1	170652	33.3	82	76	100	0	0	0	1.87	1.22	23	0
51	1.66997e+06	173	26	1	174155	36.5	82	68	100	0	0	0	0.94	0	24	0
51	1.66997e+06	173	27	1	181881	34.9	83	68	100	0	0	0	0	0	24	0
51	1.66997e+06	173	28	1	187436	32.5	84	80	92.59	3.7	3.7	0	0	0	27	0
51	1.66997e+06	173	29	1	189870	34.9	84	82	96.15	3.85	0	0	0	0	26	0
51	1.66997e+06	173	30	1	195466	31.2	86	84	92	8	0	0.94	0	0	25	0
51	1.66997e+06	173	31	1	196417	31.5	87	78	92	8	0	0.93	0	0	25	0
51	1.66997e+06	173	32	1	197682	45.8	87	87	95.83	4.17	0	0.93	0	0	24	0
51	1.66997e+06	173	33	1	219970	37.9	92	78	97.5	2.5	0	0.89	0	0	80	0
51	1.66997e+06	173	34	1	229625	38.9	93	90	100	0	0	0	0	0	80	0
51	1.66997e+06	173	35	1	240725	31.3	97	72	98.72	1.28	0	0	0	0	78	0
51	1.66997e+06	173	36	1	241715	32	97	54	98.72	1.28	0	0	0	1.03	78	0
51	1.66997e+06	173	37	1	243567	36.9	97	78	100	0	0	0	0	2.06	77	0
51	1.66997e+06	173	38	1	251869	41	97	97	100	0	0	0	0.89	0	78	0
51	1.66997e+06	173	39	1	266175	42.9	95	81	100	0	0	0	0	3.16	79	0
51	1.66997e+06	173	40	1	283573	34.4	96	88	98.72	1.28	0	0.9	0	0	78	0
51	1.66997e+06	173	41	1	288491	32.2	97	94	100	0	0	0.9	0.9	0	76	0
51	1.66997e+06	173	42	1	290630	35.2	97	96	100	0	0	0	0.9	2.06	76	0
51	1.66997e+06	173	43	1	296612	34	97	94	100	0	0	1.82	0	2.06	76	0
51	1.66997e+06	173	44	1	301014	38.6	96	89	100	0	0	3.6	0.9	2.08	74	0
51	1.66997e+06	173	45	1	311766	38.5	93	90	100	0	0	0	1.82	0	76	0
51	1.66997e+06	173	46	1	322317	31.7	90	64	98.65	1.35	0	4.59	5.5	0	74	0
51	1.66997e+06	173	47	1	323864	33.5	97	94	98.65	1.35	0	4.43	7.08	0	74	0
51	1.66997e+06	173	48	1	327548	32.2	95	89	100	0	0	4.59	7.34	0	73	0
51	1.66997e+06	173	49	1	329660	33.9	93	75	98.65	0	1.35	0	4.67	0	74	0
51	1.66997e+06	173	50	1	333960	40.5	92	88	98.65	1.35	0	0	0.94	2.17	74	0
51	1.66997e+06	173	51	1	347575	32.6	93	92	98.61	1.39	0	0	1.9	2.15	72	0
51	1.66997e+06	173	52	1	350236	35.8	92	82	100	0	0	0	1.92	0	70	0
51	1.66997e+06	173	53	1	357024	33.5	92	84	98.61	1.39	0	0	1.94	1.09	72	0
51	1.66997e+06	173	54	1	360767	42.1	90	85	100	0	0	0.99	1.98	3.33	71	0
51	1.66997e+06	173	55	1	376820	35.3	91	81	100	0	0	0.97	0.97	3.3	69	0
51	1.66997e+06	173	56	1	382883	36.1	90	78	98.57	1.43	0	0.98	2.94	4.44	70	0
51	1.66997e+06	173	57	1	390069	36.1	91	90	98.72	1.28	0	1.01	4.04	1.1	78	0
51	1.66997e+06	173	58	1	397197	33	94	94	98.72	1.28	0	4.85	0.97	2.13	78	0
51	1.66997e+06	173	59	1	400254	35.4	94	85	100	0	0	4.81	0.96	0	76	0
51	1.66997e+06	173	60	1	406440	31.9	95	84	97.44	2.56	0	1.9	0.95	0	78	0
51	1.66997e+06	173	61	1	408210	33.1	96	94	98.73	1.27	0	1.9	1.9	1.04	79	0
51	1.66997e+06	173	62	1	411491	32.2	95	80	100	0	0	0.96	1.92	0	78	0
51	1.66997e+06	173	63	1	413543	38.8	95	82	100	0	0	0.97	1.94	0	77	0
51	1.66997e+06	173	64	1	424613	31	96	78	100	0	0	0	1.94	0	78	0
51	1.66997e+06	173	65	1	425339	32.2	96	86	100	0	0	0	1.94	0	78	0
51	1.66997e+06	173	66	1	427398	32.6	96	91	100	0	0	0	0.98	2.08	78	0
51	1.66997e+06	173	67	1	430003	33.3	96	96	100	0	0	0	0.98	1.04	78	0
51	1.66997e+06	173	68	1	433471	45.7	97	95	98.68	0	1.32	0.98	0	1.03	76	0
51	1.66997e+06	173	69	1	455578	32.2	99	80	98.68	1.32	0	0	0.95	0	76	0
51	1.66997e+06	173	70	1	457682	37.2	99	99	100	0	0	0.96	0.96	0	79	0
51	1.66997e+06	173	71	1	466381	34.9	99	98	100	0	0	0.96	0.96	1.01	72	0
51	1.66997e+06	173	72	1	471954	43.6	99	76	97.33	0	2.67	0.96	0	2.02	75	0
51	1.66997e+06	173	73	1	490480	37.6	98	96	98.7	0	1.3	0	0.95	0	77	0
51	1.66997e+06	173	74	1	499788	32.1	96	86	100	0	0	1.9	1.9	0	73	0
51	1.66997e+06	173	75	1	501781	32.4	94	90	100	0	0	1.92	2.88	0	73	0
51	1.66997e+06	173	76	1	504168	36.1	95	92	100	0	0	1.9	2.86	0	73	0
51	1.66997e+06	173	77	1	511390	39.3	95	92	100	0	0	0	0.97	1.05	72	0
51	1.66997e+06	173	78	1	523182	32.1	96	94	100	0	0	6.6	4.72	0	76	0
51	1.66997e+06	173	79	1	525142	51	96	94	98.68	0	1.32	8.57	4.76	2.08	76	0
51	1.66997e+06	173	80	1	557048	39.1	94	90	100	0	0	0	2.91	2.13	71	0
51	1.66997e+06	173	81	1	568484	42.2	91	88	100	0	0	2.91	2.91	0	73	0
51	1.66997e+06	173	82	1	584740	32.1	95	87	98.72	0	1.28	0.97	0	0	78	0
51	1.66997e+06	173	83	1	586752	33.7	95	85	100	0	0	0.97	0	3.16	79	0
51	1.66997e+06	173	84	1	590798	33.4	96	95	98.77	1.23	0	1.92	0	2.08	81	0
51	1.66997e+06	173	85	1	594469	34.7	96	73	100	0	0	0.95	1.9	0	80	0
51	1.66997e+06	173	86	1	599802	39.7	95	92	100	0	0	0.97	2.91	0	80	0
51	1.66997e+06	173	87	1	612097	31	94	89	100	0	0	0	0.98	0	80	0
51	1.66997e+06	173	88	1	612717	33.1	94	87	100	0	0	0	0	0	80	0
51	1.66997e+06	173	89	1	615974	40.8	94	93	100	0	0	0	0	0	80	0
51	1.66997e+06	173	90	1	630026	32	95	75	98.68	1.32	0	0	0	0	76	0
51	1.66997e+06	173	91	1	631952	32	95	94	100	0	0	0	0	0	76	0
51	1.66997e+06	173	92	1	633792	38.4	95	58	100	0	0	0	0	0	77	0
51	1.66997e+06	173	93	1	644157	48.9	95	78	100	0	0	0	0.99	2.11	76	0
51	1.66997e+06	173	94	1	672100	33.9	96	96	100	0	0	0	0.98	0	80	0
51	1.66997e+06	173	95	1	676340	33.4	96	93	100	0	0	2.97	1.98	1.04	80	0
51	1.66997e+06	173	96	1	679971	36	98	98	100	0	0	2.88	2.88	0	80	0
51	1.66997e+06	173	97	1	686983	42.3	101	101	100	0	0	5.66	3.77	0	78	0
51	1.66997e+06	173	98	1	703328	33	97	91	100	0	0	0.98	0.98	1.03	78	0
51	1.66997e+06	173	99	1	706434	33.7	97	91	100	0	0	0.97	0.97	1.03	78	0
51	1.66997e+06	173	100	1	710486	36.2	98	94	100	0	0	0	0	1.02	77	0
51	1.66997e+06	173	101	1	717759	33	98	95	100	0	0	1.94	0.97	1.02	77	0
51	1.66997e+06	173	102	1	720884	39.8	99	95	98.7	0	1.3	1.9	0.95	3.03	77	0
51	1.66997e+06	173	103	1	733471	32.5	95	77	100	0	0	1.94	0.97	0	77	0
51	1.66997e+06	173	104	1	735899	34.6	96	96	100	0	0	1.94	0.97	0	78	0
51	1.66997e+06	173	105	1	741105	35.4	96	86	100	0	0	0.96	1.92	0	80	0
51	1.66997e+06	173	106	1	747363	31.3	95	83	100	0	0	0.97	4.85	0	81	0
51	1.66997e+06	173	107	1	748332	31.4	94	65	100	0	0	0.98	4.9	0	82	0
51	1.66997e+06	173	108	1	749530	36.8	94	79	100	0	0	0.98	4.9	0	82	0
51	1.66997e+06	173	109	1	757641	35.9	93	82	100	0	0	0	0.99	1.08	81	0
51	1.66997e+06	173	110	1	764483	30.9	93	87	100	0	0	0	1	0	81	0
51	1.66997e+06	173	111	1	765006	32.8	93	88	100	0	0	0	1	0	81	0
51	1.66997e+06	173	112	1	767885	37	93	86	100	0	0	1	0	0	80	0
51	1.66997e+06	173	113	1	776254	33.2	93	84	100	0	0	4	1	2.15	81	0
51	1.66997e+06	173	114	1	779636	34.8	95	89	100	0	0	2.91	0	0	80	0
51	1.66997e+06	173	115	1	785094	32.2	94	76	100	0	0	0	0.97	0	77	0
51	1.66997e+06	173	116	1	787148	37.7	94	83	100	0	0	0.97	0.97	0	78	0
51	1.66997e+06	173	117	1	796502	34.6	96	89	100	0	0	3.88	0.97	2.08	79	0
51	1.66997e+06	173	118	1	801664	37.4	98	93	100	0	0	2.86	3.81	3.06	80	0
51	1.66997e+06	173	119	1	810658	32.5	94	90	100	0	0	0	1.94	0	77	0
51	1.66997e+06	173	120	1	813150	32.1	93	90	100	0	0	0.98	1.96	0	77	0
51	1.66997e+06	173	121	1	815148	35.3	93	91	100	0	0	0.98	1.96	0	77	0
51	1.66997e+06	173	122	1	821237	32.4	94	92	100	0	0	1.96	0.98	1.06	73	0
51	1.66997e+06	173	123	1	823634	40.7	95	93	100	0	0	0.97	0	0	73	0
51	1.66997e+06	173	124	1	837457	32.3	96	95	100	0	0	0.97	2.91	0	74	0
51	1.66997e+06	173	125	1	839688	30.9	95	95	98.7	0	1.3	0.98	2.94	0	77	0
51	1.66997e+06	173	126	1	840252	31.5	95	87	98.7	0	1.3	0.98	2.94	0	77	0
51	1.66997e+06	173	127	1	841476	44.1	94	80	98.7	0	1.3	1.98	2.97	0	77	0
51	1.66997e+06	173	128	1	860796	32	92	92	100	0	0	1.98	0.99	0	77	0
51	1.66997e+06	173	129	1	862715	31.9	93	87	100	0	0	1.96	1.96	0	79	0
51	1.66997e+06	173	130	1	864430	39.9	94	88	97.5	0	2.5	0.98	0.98	0	80	0
51	1.66997e+06	173	131	1	877086	32.2	90	79	100	0	0	2.97	0.99	0	69	0
51	1.66997e+06	173	132	1	879195	31.7	89	68	100	0	0	2.91	0	0	69	0
51	1.66997e+06	173	133	1	880692	53	89	86	100	0	0	2.88	0	1.12	69	0
51	1.66997e+06	173	134	1	916593	35.6	89	89	100	0	0	0	2.91	0	66	0
51	1.66997e+06	173	135	1	923131	37.2	90	75	98.53	1.47	0	1.96	1.96	0	68	0
51	1.66997e+06	173	136	1	931792	32.8	89	84	98.44	0	1.56	1.98	1.98	0	64	0
51	1.66997e+06	173	137	1	934688	30.9	90	90	98.44	0	1.56	1.94	1.94	0	64	0
51	1.66997e+06	173	138	1	935242	44.2	90	90	98.44	0	1.56	1.94	1.94	0	64	0
51	1.66997e+06	173	139	1	954864	46.2	91	89	100	0	0	8.33	5.56	1.1	52	0
51	1.66997e+06	173	140	1	977809	33.6	90	87	96.43	3.57	0	5.83	0.97	1.11	56	0
51	1.66997e+06	173	141	1	981633	33.1	92	89	100	0	0	6.48	0.93	0	52	0
51	1.66997e+06	173	142	1	984831	35.1	95	95	94.74	3.51	1.75	3.67	0.92	1.05	57	0
51	1.66997e+06	173	143	1	990691	37.7	95	91	100	0	0	2.7	1.8	0	52	0
51	1.66997e+06	173	144	1	1.0001e+06	33.3	94	65	96.23	3.77	0	5.41	0	1.06	53	0
51	1.66997e+06	173	145	1	1.00353e+06	36	98	92	100	0	0	7.89	0	0	52	0
51	1.66997e+06	173	146	1	1010529	32.3	118	118	100	0	0	13.85	7.69	0	51	0
51	1.66997e+06	173	147	1	1.01281e+06	43.8	112	106	98.08	0	1.92	14.63	8.13	3.57	52	0
51	1.66997e+06	173	148	1	1.0317e+06	36.2	116	112	100	0	0	3.2	1.6	2.59	57	0
51	1.66997e+06	173	149	1	1.03901e+06	33.4	117	110	98.44	0	1.56	1.59	1.59	1.71	64	0
51	1.66997e+06	173	150	1	1.04264e+06	33.6	115	112	100	0	0	0.79	0.79	3.48	65	0
51	1.66997e+06	173	151	1	1.04646e+06	33.7	116	94	96.97	1.52	1.52	0	0.8	0.86	66	0
51	1.66997e+06	173	152	1	1.05051e+06	32.7	115	109	100	0	0	0.8	0.8	0	64	0
51	1.66997e+06	173	153	1	1.05321e+06	39.7	114	109	98.51	0	1.49	0.81	0.81	2.63	67	0
51	1.66997e+06	173	154	1	1.06554e+06	34	114	110	98.55	0	1.45	0.81	0.81	1.75	69	0
51	1.66997e+06	173	155	1	1.06996e+06	38.5	114	112	100	0	0	0.8	0	6.14	67	0
51	1.66997e+06	173	156	1	1.08052e+06	34	114	109	100	0	0	0	1.6	0.88	81	0
51	1.66997e+06	173	157	1	1.08492e+06	33.1	113	106	100	0	0	0	0.81	1.77	58	0
51	1.66997e+06	173	158	1	1.08818e+06	34.2	113	110	100	0	0	0	0	0	58	0
51	1.66997e+06	173	159	1	1.09285e+06	38.8	112	95	100	0	0	0	0	0.89	63	0
51	1.66997e+06	173	160	1	1.10382e+06	32.2	112	111	97.01	0	2.99	0	0.81	0	67	0
51	1.66997e+06	173	161	1	1.10595e+06	37.9	109	104	95.59	0	4.41	0	0.81	0.92	68	0
51	1.66997e+06	173	162	1	1.1156e+06	32.2	106	94	98.46	0	1.54	0	0	0	65	0
51	1.66997e+06	173	163	1	1.11765e+06	31.6	105	81	100	0	0	0	0	0	64	0
51	1.66997e+06	173	164	1	1119088	34.5	104	98	98.46	0	1.54	0	0.82	0.96	65	0
51	1.66997e+06	173	165	1	1.1241e+06	32	101	65	100	0	0	0	3.31	0	63	0
51	1.66997e+06	173	166	1	1.12593e+06	39.2	100	99	100	0	0	0	3.36	1	64	0
51	1.66997e+06	173	167	1	1.1376e+06	33	99	93	97.06	0	2.94	0	0.85	3.03	34	0
51	1.66997e+06	173	168	1	1.1407e+06	118.1	95	92	50	0	50	0	0.85	70.53	10	0
51	1.66997e+06	173	169	1	1.3883e+06	47.9	67	54	-1	-1	-1	0	3.41	23.88	-1	0
51	1.66997e+06	173	170	1	1.41429e+06	105.4	47	38	-1	-1	-1	0	3.9	27.66	-1	0
51	1.66997e+06	173	171	1	1.60798e+06	34.6	13	13	-1	-1	-1	0	7.69	0	-1	0
51	1.66997e+06	173	172	1	1.60883e+06	41.7	9	7	-1	-1	-1	0	12	0	-1	0
51	1.66997e+06	173	173	1	1609829	0	9	9	-1	-1	-1	0	16	0	-1	0
51	1.66997e+06	173	174	0	1.66997e+06	0	1	1	0	0	0	0	0	0	0	0
91	372599	41	1	1	26186	33.2	109	109	-1	-1	-1	65.93	0	0	-1	0
91	372599	41	2	1	29541	40	113	98	-1	-1	-1	45.26	0	0	-1	0
91	372599	41	3	1	42341.1	43	120	113	-1	-1	-1	0.73	0	0.83	-1	0
91	372599	41	4	1	59882.7	35.3	126	123	-1	-1	-1	0	0	0	-1	0
91	372599	41	5	1	65983.7	36.7	130	130	-1	-1	-1	0	0	0	-1	0
91	372599	41	6	1	73921.6	31.4	130	92	-1	-1	-1	0	0	0	-1	0
91	372599	41	7	1	75075.3	39	131	105	-1	-1	-1	0	0	0.76	-1	0
91	372599	41	8	1	86343.1	52.5	132	128	99.04	0.96	0	0	0	2.27	104	0
91	372599	41	9	1	121213	32.4	134	120	99.17	0.83	0	0.71	0	1.49	120	0
91	372599	41	10	1	123553	33.5	135	132	100	0	0	0.71	0	2.22	124	0
91	372599	41	11	1	127253	34.7	137	135	97.66	1.56	0.78	0	0	0.73	128	0
91	372599	41	12	1	132554	52.8	135	126	99.21	0	0.79	0.71	0	1.48	126	0
91	372599	41	13	1	168042	34.4	134	125	100	0	0	0.71	0	0	116	0
91	372599	41	14	1	172954	35.8	134	113	100	0	0	0.7	0	2.24	115	0
91	372599	41	15	1	179721	32.3	133	94	100	0	0	0	0	0.75	112	0
91	372599	41	16	1	181973	34	134	108	100	0	0	0	0	0.75	113	0
91	372599	41	17	1	186366	32.6	136	130	97.3	0.9	1.8	0.7	0	0.74	111	0
91	372599	41	18	1	188957	37.9	135	119	100	0	0	0.7	0	0	10	0
91	372599	41	19	1	198600	34.5	137	124	90.91	9.09	0	0.69	0.69	0	11	0
91	372599	41	20	1	203684	32.7	136	129	100	0	0	0	0.7	0.74	10	0
91	372599	41	21	1	206383	32.2	136	129	100	0	0	0	1.4	0	10	0
91	372599	41	22	1	208470	31.9	135	118	100	0	0	0.7	0.7	0	10	0
91	372599	41	23	1	210238	46.5	134	118	90.91	0	9.09	0.7	0.7	0.75	11	0
91	372599	41	24	1	233744	32.6	126	110	100	0	0	2.17	3.62	0	10	0
91	372599	41	25	1	236293	36.4	126	124	83.33	0	16.67	2.19	2.19	0	12	0
91	372599	41	26	1	243950	32.5	123	118	100	0	0	48.91	64.97	0	10	0
91	372599	41	27	1	246450	31.2	133	133	80	0	20	46.9	68.28	0	15	0
91	372599	41	28	1	247402	30.9	118	116	80	0	20	50	75.38	0	15	0
91	372599	41	29	1	247962	44.9	108	108	80	0	20	54.1	81.97	0	15	0
91	372599	41	30	1	268702	38.7	88	86	100	0	0	0	0	0	14	0
91	372599	41	31	1	279627	40	88	86	100	0	0	0	0.96	0	13	0
91	372599	41	32	1	292398	33.6	88	85	100	0	0	0	1.96	0	4	0
91	372599	41	33	1	296305	40.6	88	84	100	0	0	0	0.99	0	4	0
91	372599	41	34	1	309992	33.9	88	78	-1	-1	-1	0	1.02	0	-1	0
91	372599	41	35	1	314225	34.7	88	88	-1	-1	-1	0	0	0	-1	0
91	372599	41	36	1	319517	37.4	88	87	-1	-1	-1	0	0	0	-1	0
91	372599	41	37	1	328520	39.9	87	82	-1	-1	-1	0	0	0	-1	0
91	372599	41	38	1	341156	36.8	87	86	-1	-1	-1	0	0	0	-1	0
91	372599	41	39	1	349250	34.9	83	83	-1	-1	-1	0	0	0	-1	0
91	372599	41	40	1	354872	33	26	0	-1	-1	-1	0	0	0	-1	0
91	372599	41	41	1	358006	0	26	26	-1	-1	-1	0	0	0	-1	0
91	372599	41	42	0	372599	0	1	1	0	0	0	0	0	0	0	0
26	3.52601e+06	477	1	1	6658.4	47.4	10	10	-1	-1	-1	58.7	0	0	-1	0
26	3.52601e+06	477	2	1	15791.5	31.4	63	60	-1	-1	-1	39.42	0	0	-1	0
26	3.52601e+06	477	3	1	16892.3	31.9	65	50	-1	-1	-1	38.68	0	0	-1	0
26	3.52601e+06	477	4	1	18646.5	36.3	87	84	-1	-1	-1	28.44	0	0	-1	0
26	3.52601e+06	477	5	1	26114.4	41.6	92	87	-1	-1	-1	0	0	0	-1	0
26	3.52601e+06	477	6	1	41489.7	33.9	93	84	-1	-1	-1	0.91	0	1.08	-1	0
26	3.52601e+06	477	7	1	45750.5	32.7	96	84	-1	-1	-1	0.9	0	0	-1	0
26	3.52601e+06	477	8	1	48512.3	32.5	96	96	-1	-1	-1	0	0	0	-1	0
26	3.52601e+06	477	9	1	50986.1	34.7	96	92	-1	-1	-1	0	0	0	-1	0
26	3.52601e+06	477	10	1	56292.1	31.4	96	63	-1	-1	-1	0.9	0	0	-1	0
26	3.52601e+06	477	11	1	57488.3	34.4	97	74	-1	-1	-1	0.89	0	0	-1	0
26	3.52601e+06	477	12	1	62405.9	38.4	97	84	100	0	0	0	0	0	3	0
26	3.52601e+06	477	13	1	72896.4	33	98	97	92.31	7.69	0	0	0	0	13	0
26	3.52601e+06	477	14	1	76002.3	34.2	98	74	100	0	0	0	0	0	29	0
26	3.52601e+06	477	15	1	80578.7	33.3	97	51	100	0	0	0	0	0	59	0
26	3.52601e+06	477	16	1	84034.3	33.1	97	61	100	0	0	0	0	0	70	0
26	3.52601e+06	477	17	1	87271.3	34.9	97	95	100	0	0	0	0	0	89	0
26	3.52601e+06	477	18	1	92779.4	34.4	98	91	98.89	1.11	0	0.89	0	0	90	0
26	3.52601e+06	477	19	1	97703.2	35.2	99	83	98.9	1.1	0	0.88	0	0	91	0
26	3.52601e+06	477	20	1	103711	35.8	101	63	98.9	1.1	0	0	0	0.99	91	0
26	3.52601e+06	477	21	1	110474	32.9	101	96	100	0	0	0.88	0	1.98	94	0
26	3.52601e+06	477	22	1	113474	41.2	103	102	96.91	1.03	2.06	0.87	0	0.97	97	0
26	3.52601e+06	477	23	1	128092	31.7	101	73	96.81	3.19	0	0	0	0	94	0
26	3.52601e+06	477	24	1	129598	33.4	104	102	96.81	3.19	0	0	0	0	94	0
26	3.52601e+06	477	25	1	133148	33	104	94	100	0	0	0	0	0	92	0
26	3.52601e+06	477	26	1	136189	55.9	105	101	97.87	1.06	1.06	0	0	0.95	94	0
26	3.52601e+06	477	27	1	177982	35.4	104	99	100	0	0	0	0.85	1.92	86	0
26	3.52601e+06	477	28	1	184198	32.7	103	94	100	0	0	0	1.72	0.97	82	0
26	3.52601e+06	477	29	1	186961	46.6	102	98	100	0	0	0	1.74	0	27	0
26	3.52601e+06	477	30	1	210715	32.5	100	84	100	0	0	0.87	0.87	0	28	0
26	3.52601e+06	477	31	1	213198	32	101	98	100	0	0	0.86	0	0	28	0
26	3.52601e+06	477	32	1	215090	31.7	100	55	100	0	0	0.86	0	0	28	0
26	3.52601e+06	477	33	1	216618	33.7	100	83	100	0	0	0	0	0	28	0
26	3.52601e+06	477	34	1	220640	34.5	99	71	100	0	0	0	0	0	27	0
26	3.52601e+06	477	35	1	225675	34.9	99	96	100	0	0	0.86	0.86	1.01	27	0
26	3.52601e+06	477	36	1	231176	34.4	100	96	96.43	3.57	0	0.87	1.74	0	28	0
26	3.52601e+06	477	37	1	236087	38.5	95	71	100	0	0	0.87	2.61	0	27	0
26	3.52601e+06	477	38	1	246695	32.7	137	129	100	0	0	35.29	42.48	0	27	0
26	3.52601e+06	477	39	1	249424	36.1	83	78	100	0	0	52.43	59.22	0	27	0
26	3.52601e+06	477	40	1	256575	37.2	87	87	96.43	3.57	0	1.94	2.91	0	28	0
26	3.52601e+06	477	41	1	265284	34.4	88	85	100	0	0	0.97	0.97	0	27	0
26	3.52601e+06	477	42	1	270224	37.6	89	80	100	0	0	0	0.97	0	26	0
26	3.52601e+06	477	43	1	279436	39	89	85	100	0	0	0	0.97	2.25	27	0
26	3.52601e+06	477	44	1	290708	39.4	89	38	96.15	3.85	0	0	0	3.37	26	0
26	3.52601e+06	477	45	1	302585	34.4	89	64	100	0	0	0	0	1.12	24	0
26	3.52601e+06	477	46	1	307489	34.8	90	86	100	0	0	1	0	0	70	0
26	3.52601e+06	477	47	1	312932	31	91	85	97.5	2.5	0	1.98	0	0	80	0
26	3.52601e+06	477	48	1	313588	36.3	92	85	98.73	1.27	0	1.98	0	0	79	0
26	3.52601e+06	477	49	1	321079	34.7	93	91	100	0	0	1.94	0	3.23	82	0
26	3.52601e+06	477	50	1	326339	32	95	84	97.67	2.33	0	0.96	0.96	0	86	0
26	3.52601e+06	477	51	1	328221	37.5	96	94	98.81	1.19	0	0.96	0.96	2.08	84	0
26	3.52601e+06	477	52	1	337346	34.3	97	97	98.78	1.22	0	0.96	0	1.03	82	0
26	3.52601e+06	477	53	1	342069	32.8	98	93	100	0	0	0	0	0	81	0
26	3.52601e+06	477	54	1	344964	32.1	98	98	98.78	0	1.22	0	0.96	0	82	0
26	3.52601e+06	477	55	1	346907	39.4	97	94	100	0	0	0	0.96	1.03	81	0
26	3.52601e+06	477	56	1	358776	32.5	96	96	100	0	0	0	0	0	80	0
26	3.52601e+06	477	57	1	361242	47.9	94	92	100	0	0	0.97	0	1.06	79	0
26	3.52601e+06	477	58	1	387229	33.6	96	89	98.81	1.19	0	0.96	0	2.08	84	0
26	3.52601e+06	477	59	1	391151	34.8	97	95	98.82	0	1.18	0.95	0	1.03	85	0
26	3.52601e+06	477	60	1	396602	39.6	95	82	98.82	0	1.18	0	1.9	0	85	0
26	3.52601e+06	477	61	1	408882	31.1	93	90	100	0	0	0	1.94	0	87	0
26	3.52601e+06	477	62	1	409722	37.8	93	91	100	0	0	0	0.97	1.08	87	0
26	3.52601e+06	477	63	1	419214	35.3	91	84	98.86	0	1.14	1.94	0.97	0	88	0
26	3.52601e+06	477	64	1	425286	34.9	93	92	100	0	0	4.76	0.95	0	86	0
26	3.52601e+06	477	65	1	430862	31.7	95	59	97.7	2.3	0	2.8	0	0	87	0
26	3.52601e+06	477	66	1	432411	39.6	96	93	97.7	1.15	1.15	0.93	0	0	87	0
26	3.52601e+06	477	67	1	444654	37.6	97	88	97.67	1.16	1.16	0	0	0	86	0
26	3.52601e+06	477	68	1	453913	59.3	97	89	98.86	0	1.14	0	0	1.03	88	0
26	3.52601e+06	477	69	1	503197	37	101	100	98.86	0	1.14	0.91	0	0	88	0
26	3.52601e+06	477	70	1	511580	39.3	99	86	100	0	0	0.92	1.83	4.04	89	0
26	3.52601e+06	477	71	1	523344	42.2	99	87	100	0	0	1.85	0	2.02	90	0
26	3.52601e+06	477	72	1	539651	34.2	103	99	98.89	1.11	0	0.91	0	1.94	90	0
26	3.52601e+06	477	73	1	544347	34	103	88	98.86	0	1.14	0	0.91	0	88	0
26	3.52601e+06	477	74	1	548743	34.2	101	93	100	0	0	0	0.92	0.99	85	0
26	3.52601e+06	477	75	1	553392	46.3	101	79	97.65	0	2.35	0	0	3.96	85	0
26	3.52601e+06	477	76	1	576460	39.9	99	95	97.59	2.41	0	0	0.93	0	83	0
26	3.52601e+06	477	77	1	589182	35.3	99	73	98.78	1.22	0	2.75	0.92	5.05	82	0
26	3.52601e+06	477	78	1	595276	34.3	100	91	100	0	0	2.75	0.92	3	81	0
26	3.52601e+06	477	79	1	600042	35.7	100	99	100	0	0	1.83	1.83	0	85	0
26	3.52601e+06	477	80	1	606607	32.5	100	99	98.8	1.2	0	2.73	3.64	0	83	0
26	3.52601e+06	477	81	1	609135	32.2	99	98	100	0	0	1.87	3.74	0	82	0
26	3.52601e+06	477	82	1	611244	32.3	100	97	100	0	0	0.93	3.7	1	81	0
26	3.52601e+06	477	83	1	613529	37.6	99	93	96.39	0	3.61	1.87	0.93	2.02	83	0
26	3.52601e+06	477	84	1	622772	56.6	94	65	98.68	0	1.32	0.93	2.8	1.06	76	0
26	3.52601e+06	477	85	1	666063	34.5	95	91	98.67	1.33	0	0	1.92	0	75	0
26	3.52601e+06	477	86	1	671153	36.5	92	64	100	0	0	1.96	1.96	0	72	0
26	3.52601e+06	477	87	1	678905	39.9	93	88	100	0	0	1.92	1.92	1.08	73	0
26	3.52601e+06	477	88	1	691639	31.9	92	89	100	0	0	5.77	3.85	1.09	72	0
26	3.52601e+06	477	89	1	693442	32.8	91	66	100	0	0	3.85	4.81	2.2	72	0
26	3.52601e+06	477	90	1	696345	32.6	95	92	98.63	1.37	0	3.81	4.76	2.11	73	0
26	3.52601e+06	477	91	1	698913	33.1	92	40	100	0	0	3.88	3.88	1.09	72	0
26	3.52601e+06	477	92	1	702083	40.1	94	94	97.3	1.35	1.35	1.94	0.97	0	74	0
26	3.52601e+06	477	93	1	715118	34.9	95	93	100	0	0	4.72	0.94	1.05	69	0
26	3.52601e+06	477	94	1	720715	35.1	96	94	98.57	0	1.43	1.83	0	3.12	70	0
26	3.52601e+06	477	95	1	726479	43.3	98	93	98.63	0	1.37	0	2.75	1.02	73	0
26	3.52601e+06	477	96	1	744484	44.2	93	92	100	0	0	0.98	1.96	1.08	72	0
26	3.52601e+06	477	97	1	764098	35.2	91	73	100	0	0	0.96	0	1.1	74	0
26	3.52601e+06	477	98	1	770100	45.8	91	86	100	0	0	0	2.91	2.2	76	0
26	3.52601e+06	477	99	1	792351	37	94	83	100	0	0	0.95	1.9	2.13	81	0
26	3.52601e+06	477	100	1	800777	32.1	94	83	100	0	0	0.97	0.97	0	82	0
26	3.52601e+06	477	101	1	802725	33.3	94	92	100	0	0	0.98	0.98	0	82	0
26	3.52601e+06	477	102	1	806237	42	94	92	97.62	0	2.38	1.96	0	2.13	84	0
26	3.52601e+06	477	103	1	822095	48.1	95	94	100	0	0	0	0.95	0	81	0
26	3.52601e+06	477	104	1	848392	38.1	95	88	100	0	0	0	0	1.05	80	0
26	3.52601e+06	477	105	1	858382	34.7	95	95	100	0	0	0	0	1.05	83	0
26	3.52601e+06	477	106	1	863639	34	96	95	100	0	0	0.97	0.97	1.04	85	0
26	3.52601e+06	477	107	1	868077	40.1	95	94	100	0	0	1.96	0.98	1.05	85	0
26	3.52601e+06	477	108	1	881116	35.6	97	95	98.84	1.16	0	0	0	0	86	0
26	3.52601e+06	477	109	1	887553	46	97	92	100	0	0	1.94	0.97	1.03	88	0
26	3.52601e+06	477	110	1	910181	40.9	96	91	100	0	0	0	0.97	2.08	88	0
26	3.52601e+06	477	111	1	924424	33.7	95	89	100	0	0	0.99	0.99	1.05	86	0
26	3.52601e+06	477	112	1	928453	47.1	95	86	100	0	0	1.01	0	4.21	86	0
26	3.52601e+06	477	113	1	953049	33.6	96	93	100	0	0	2.94	0	0	88	0
26	3.52601e+06	477	114	1	956919	31.6	97	66	98.88	1.12	0	2.88	0.96	0	89	0
26	3.52601e+06	477	115	1	958300	33.7	98	86	98.88	1.12	0	2.88	0.96	0	89	0
26	3.52601e+06	477	116	1	962292	32.1	98	77	100	0	0	0.96	1.92	0	85	0
26	3.52601e+06	477	117	1	964274	37.9	99	98	100	0	0	1.92	1.92	2.02	85	0
26	3.52601e+06	477	118	1	973931	34.6	99	85	100	0	0	1.9	0	1.01	85	0
26	3.52601e+06	477	119	1	979069	40.5	100	96	100	0	0	0	0.95	0	86	0
26	3.52601e+06	477	120	1	992600	32.4	98	91	100	0	0	0	3.88	0	83	0
26	3.52601e+06	477	121	1	995012	37.2	97	77	100	0	0	0.98	1.96	1.03	81	0
26	3.52601e+06	477	122	1	1.00377e+06	36.4	98	94	100	0	0	0.97	0	1.02	81	0
26	3.52601e+06	477	123	1	1.01142e+06	33.5	99	92	100	0	0	0.97	0	1.01	81	0
26	3.52601e+06	477	124	1	1.0152e+06	34	99	97	100	0	0	0.97	0.97	0	82	0
26	3.52601e+06	477	125	1	1.01951e+06	36.9	102	102	96.51	2.33	1.16	1.92	1.92	3.92	86	0
26	3.52601e+06	477	126	1	1027733	38.7	101	90	100	0	0	0.96	0	0	83	0
26	3.52601e+06	477	127	1	1.03866e+06	33.4	100	97	100	0	0	0	0.97	1	85	0
26	3.52601e+06	477	128	1	1042244	40.2	100	97	100	0	0	0	0	3	86	0
26	3.52601e+06	477	129	1	1.05535e+06	35.7	98	95	100	0	0	1.92	3.85	1.02	84	0
26	3.52601e+06	477	130	1	1.06191e+06	40.4	96	92	100	0	0	0	1.94	1.04	84	0
26	3.52601e+06	477	131	1	1.07538e+06	33.9	98	96	100	0	0	0.97	1.94	3.06	84	0
26	3.52601e+06	477	132	1	1.07959e+06	35.2	97	93	100	0	0	0	1.96	3.09	85	0
26	3.52601e+06	477	133	1	1.08551e+06	43.8	96	93	100	0	0	0	0.99	2.08	85	0
26	3.52601e+06	477	134	1	1.1043e+06	32.6	97	96	98.78	1.22	0	5.94	1.98	1.03	82	0
26	3.52601e+06	477	135	1	1.10695e+06	31.5	97	83	100	0	0	5.94	1.98	1.03	79	0
26	3.52601e+06	477	136	1	1.10824e+06	37.4	98	85	100	0	0	5.77	1.92	2.04	79	0
26	3.52601e+06	477	137	1	1.11727e+06	35.5	98	98	100	0	0	0	0.97	1.02	78	0
26	3.52601e+06	477	138	1	1.12368e+06	35.3	98	95	100	0	0	0	0.97	1.02	78	0
26	3.52601e+06	477	139	1	1.12981e+06	37.7	99	90	97.37	1.32	1.32	2.88	0.96	0	76	0
26	3.52601e+06	477	140	1	1.13923e+06	33.8	99	90	100	0	0	2.8	0.93	1.01	72	0
26	3.52601e+06	477	141	1	1.14334e+06	32.7	98	95	100	0	0	1.87	2.8	1.02	72	0
26	3.52601e+06	477	142	1	1.14609e+06	32.7	99	97	100	0	0	0.94	2.83	1.01	72	0
26	3.52601e+06	477	143	1	1.14876e+06	34.2	99	95	98.57	0	1.43	1.9	3.81	1.01	70	0
26	3.52601e+06	477	144	1	1.15338e+06	37.6	98	86	100	0	0	2.86	1.9	3.06	69	0
26	3.52601e+06	477	145	1	1.16262e+06	32	98	89	100	0	0	1.87	1.87	1.02	67	0
26	3.52601e+06	477	146	1	1.16454e+06	34.3	100	96	100	0	0	1.85	1.85	3	69	0
26	3.52601e+06	477	147	1	1.16932e+06	33.2	98	98	100	0	0	1.87	0.93	1.02	72	0
26	3.52601e+06	477	148	1	1.17268e+06	36.7	98	97	98.63	0	1.37	0	0.93	1.02	73	0
26	3.52601e+06	477	149	1	1.18062e+06	33.6	97	83	100	0	0	0.93	3.74	0	71	0
26	3.52601e+06	477	150	1	1.18454e+06	31.5	97	71	100	0	0	0.95	4.76	0	68	0
26	3.52601e+06	477	151	1	1.18576e+06	36.4	96	77	98.55	0	1.45	0.96	4.81	1.04	69	0
26	3.52601e+06	477	152	1	1.19332e+06	40.5	95	90	98.59	0	1.41	0.96	0	2.11	71	0
26	3.52601e+06	477	153	1	1.20685e+06	31.9	94	93	100	0	0	3.81	4.76	1.06	72	0
26	3.52601e+06	477	154	1	1.20857e+06	35.4	93	46	100	0	0	4.85	4.85	0	73	0
26	3.52601e+06	477	155	1	1.21484e+06	37.9	93	89	100	0	0	1.92	1.92	2.15	76	0
26	3.52601e+06	477	156	1	1.22456e+06	42.9	92	87	100	0	0	0	1.94	2.17	77	0
26	3.52601e+06	477	157	1	1.242e+06	50.6	94	91	98.46	1.54	0	2.94	0.98	3.19	65	0
26	3.52601e+06	477	158	1	1.27317e+06	35.6	94	94	100	0	0	2.97	0	2.13	66	0
26	3.52601e+06	477	159	1	1.27967e+06	36	95	93	100	0	0	0.99	0	2.11	67	0
26	3.52601e+06	477	160	1	1.28666e+06	33.7	93	89	100	0	0	5.94	7.92	3.23	68	0
26	3.52601e+06	477	161	1	1.29069e+06	35.1	96	94	100	0	0	6.73	6.73	0	68	0
26	3.52601e+06	477	162	1	1.29653e+06	39.2	95	89	100	0	0	8.57	7.62	2.11	68	0
26	3.52601e+06	477	163	1	1.30816e+06	32.9	95	90	98.61	1.39	0	0.99	0.99	1.05	72	0
26	3.52601e+06	477	164	1	1.31112e+06	34.3	97	85	98.61	1.39	0	0.99	0.99	2.06	72	0
26	3.52601e+06	477	165	1	1315831	32.2	97	93	100	0	0	1.98	1.98	0	71	0
26	3.52601e+06	477	166	1	1.31793e+06	45.3	98	98	100	0	0	1.96	1.96	1.02	71	0
26	3.52601e+06	477	167	1	1.33939e+06	39.4	96	64	100	0	0	1.98	0.99	1.04	69	0
26	3.52601e+06	477	168	1	1.35137e+06	35.5	97	90	100	0	0	2.83	0	0	77	0
26	3.52601e+06	477	169	1	1.35779e+06	31.1	97	80	100	0	0	0	0	0	83	0
26	3.52601e+06	477	170	1	1.35854e+06	32.8	97	81	100	0	0	0	0	1.03	85	0
26	3.52601e+06	477	171	1	1361392	35.9	98	89	98.82	1.18	0	0	0	1.02	85	0
26	3.52601e+06	477	172	1	1.36827e+06	31.2	99	86	98.84	1.16	0	1.9	0	0	86	0
26	3.52601e+06	477	173	1	1.36918e+06	32.1	101	90	100	0	0	1.89	0	0	86	0
26	3.52601e+06	477	174	1	1.37113e+06	38.8	102	102	100	0	0	2.8	0	3.92	88	0
26	3.52601e+06	477	175	1	1.38219e+06	33.2	104	103	100	0	0	1.85	0	0.96	89	0
26	3.52601e+06	477	176	1	1.38554e+06	35	105	105	98.88	1.12	0	1.83	0	0	89	0
26	3.52601e+06	477	177	1	1.39124e+06	32.3	106	101	100	0	0	0.91	0	0	87	0
26	3.52601e+06	477	178	1	1.39344e+06	39.9	107	101	98.86	0	1.14	0	0	0.93	88	0
26	3.52601e+06	477	179	1	1.40615e+06	41.5	105	100	100	0	0	2.73	1.82	2.86	86	0
26	3.52601e+06	477	180	1	1.42133e+06	32.5	108	102	100	0	0	1.77	1.77	1.85	86	0
26	3.52601e+06	477	181	1	1.42377e+06	33.4	107	98	98.85	0	1.15	0.89	1.79	2.8	87	0
26	3.52601e+06	477	182	1	1.42733e+06	37.8	106	74	100	0	0	0	1.8	0.94	86	0
26	3.52601e+06	477	183	1	1.43687e+06	32.1	106	67	100	0	0	1.79	0	0.94	88	0
26	3.52601e+06	477	184	1	1.43884e+06	33.9	108	106	100	0	0	2.65	0.88	1.85	90	0
26	3.52601e+06	477	185	1	1443143	33.5	109	67	100	0	0	1.75	0.88	1.83	91	0
26	3.52601e+06	477	186	1	1.4469e+06	32.4	108	107	100	0	0	2.65	0.88	0.93	94	0
26	3.52601e+06	477	187	1	1.4492e+06	34.4	108	107	98.92	0	1.08	1.77	0.88	0.93	93	0
26	3.52601e+06	477	188	1	1.45407e+06	46.4	109	100	100	0	0	4.35	2.61	0	94	0
26	3.52601e+06	477	189	1	1.47742e+06	33.9	108	106	100	0	0	0	1.74	0.93	92	0
26	3.52601e+06	477	190	1	1.48166e+06	34.8	107	98	100	0	0	0	2.63	1.87	95	0
26	3.52601e+06	477	191	1	1.48713e+06	44.6	107	102	100	0	0	0.89	0.89	0.93	95	0
26	3.52601e+06	477	192	1	1.50737e+06	35.1	109	104	96.91	1.03	2.06	3.51	0	0.92	97	0
26	3.52601e+06	477	193	1	1.51317e+06	33	110	105	100	0	0	4.24	0	1.82	94	0
26	3.52601e+06	477	194	1	1.51633e+06	34.9	110	109	100	0	0	5.04	0	1.82	96	0
26	3.52601e+06	477	195	1	1.52188e+06	38.3	116	109	100	0	0	4.07	0.81	1.72	92	0
26	3.52601e+06	477	196	1	1.53217e+06	32.9	118	114	98.92	1.08	0	1.61	0	0.85	93	0
26	3.52601e+06	477	197	1	1.53509e+06	30.9	118	115	98.91	1.09	0	1.61	0	0	92	0
26	3.52601e+06	477	198	1	1.53559e+06	36.4	118	114	100	0	0	1.6	0	0.85	91	0
26	3.52601e+06	477	199	1	1543246	33.8	116	115	100	0	0	1.61	1.61	0.86	91	0
26	3.52601e+06	477	200	1	1.54734e+06	40.8	118	115	100	0	0	2.4	1.6	0.85	92	0
26	3.52601e+06	477	201	1	1561372	36.2	119	119	100	0	0	0	3.97	2.52	91	0
26	3.52601e+06	477	202	1	1.5687e+06	34.2	117	114	100	0	0	0	2.44	2.56	88	0
26	3.52601e+06	477	203	1	1573392	33.5	117	116	100	0	0	0.81	0	0.85	91	0
26	3.52601e+06	477	204	1	1.57713e+06	34	118	109	100	0	0	1.61	0	0.85	91	0
26	3.52601e+06	477	205	1	1.58146e+06	38.1	119	117	100	0	0	1.6	0	0.84	90	0
26	3.52601e+06	477	206	1	1.59149e+06	31.8	116	111	100	0	0	1.61	4.03	0	93	0
26	3.52601e+06	477	207	1	1.59318e+06	37.1	116	90	100	0	0	1.63	3.25	0.86	93	0
26	3.52601e+06	477	208	1	1601812	32.3	117	115	100	0	0	0	0.81	0	95	0
26	3.52601e+06	477	209	1	1.6041e+06	32.2	115	113	100	0	0	0	0.82	0	95	0
26	3.52601e+06	477	210	1	1.60623e+06	34.7	115	89	100	0	0	0	0.82	0.87	95	0
26	3.52601e+06	477	211	1	1611532	31.9	116	105	100	0	0	0.81	0	0	96	0
26	3.52601e+06	477	212	1	1.61333e+06	38.1	116	113	100	0	0	0.81	0	0	96	0
26	3.52601e+06	477	213	1	1.62327e+06	40.8	117	113	98.84	0	1.16	1.6	2.4	0.85	86	0
26	3.52601e+06	477	214	1	1.63733e+06	31.5	113	103	100	0	0	0	1.67	0	85	0
26	3.52601e+06	477	215	1	1638594	34	112	81	100	0	0	0	1.68	0	86	0
26	3.52601e+06	477	216	1	1.64299e+06	36.1	112	106	100	0	0	0	0	0	87	0
26	3.52601e+06	477	217	1	1.65021e+06	31.7	112	65	100	0	0	0	2.52	0	84	0
26	3.52601e+06	477	218	1	1.65176e+06	33	109	89	100	0	0	0	2.56	0.92	84	0
26	3.52601e+06	477	219	1	1.65488e+06	35.9	109	104	100	0	0	0	2.59	0.92	83	0
26	3.52601e+06	477	220	1	1.66179e+06	37.3	109	103	100	0	0	0	0.86	0	83	0
26	3.52601e+06	477	221	1	1.67071e+06	33.9	108	96	100	0	0	1.72	0.86	1.85	84	0
26	3.52601e+06	477	222	1	1.67495e+06	32.3	107	97	100	0	0	0.85	8.55	0.93	83	0
26	3.52601e+06	477	223	1	1.67724e+06	34.6	107	106	100	0	0	0.86	9.48	1.87	83	0
26	3.52601e+06	477	224	1	1.68243e+06	32.3	96	93	100	0	0	0	3.77	0	83	0
26	3.52601e+06	477	225	1	1684724	36	95	86	100	0	0	0	3.81	1.05	85	0
26	3.52601e+06	477	226	1	1.69179e+06	33.4	95	91	100	0	0	0	2.88	1.05	85	0
26	3.52601e+06	477	227	1	1.69544e+06	37.3	94	88	100	0	0	0	1.94	0	83	0
26	3.52601e+06	477	228	1	1.70431e+06	33.1	94	86	98.82	0	1.18	1.96	3.92	1.06	85	0
26	3.52601e+06	477	229	1	1.70749e+06	34.4	94	89	100	0	0	1.94	3.88	0	82	0
26	3.52601e+06	477	230	1	1712439	42.1	93	80	98.78	0	1.22	1.98	2.97	1.08	82	0
26	3.52601e+06	477	231	1	1.72852e+06	32.6	92	70	100	0	0	0.98	0	1.09	79	0
26	3.52601e+06	477	232	1	1.73112e+06	45.6	91	67	98.75	0	1.25	0.98	0.98	2.2	80	0
26	3.52601e+06	477	233	1	1.75305e+06	50.8	90	79	98.75	0	1.25	0	1.96	2.22	80	0
26	3.52601e+06	477	234	1	1.78459e+06	35.7	94	90	98.77	1.23	0	0.95	0.95	2.13	81	0
26	3.52601e+06	477	235	1	1.79118e+06	33.2	91	86	100	0	0	0	2.91	1.1	82	0
26	3.52601e+06	477	236	1	1.79452e+06	46	91	91	97.62	1.19	1.19	0	3.92	4.4	84	0
26	3.52601e+06	477	237	1	1.81709e+06	44.1	90	85	100	0	0	0	0	0	78	0
26	3.52601e+06	477	238	1	1.83653e+06	34.8	91	90	98.65	1.35	0	1.01	0	2.2	74	0
26	3.52601e+06	477	239	1	1.84194e+06	40.5	92	72	98.65	1.35	0	0.99	0	0	74	0
26	3.52601e+06	477	240	1	1.85559e+06	33.4	92	92	100	0	0	3.88	1.94	0	78	0
26	3.52601e+06	477	241	1	1.85923e+06	31.8	92	90	100	0	0	2.91	2.91	0	78	0
26	3.52601e+06	477	242	1	1860815	31.8	94	49	98.73	0	1.27	2.88	1.92	0	79	0
26	3.52601e+06	477	243	1	1.86242e+06	34.6	93	65	98.73	0	1.27	1.94	1.94	1.08	79	0
26	3.52601e+06	477	244	1	1.86765e+06	32.5	92	86	100	0	0	0	0	0	78	0
26	3.52601e+06	477	245	1	1.87008e+06	37.5	92	89	100	0	0	0	0	1.09	78	0
26	3.52601e+06	477	246	1	1.87916e+06	49	90	87	100	0	0	0	0.99	1.11	75	0
26	3.52601e+06	477	247	1	1.90721e+06	33.8	85	85	100	0	0	1.02	2.04	0	38	0
26	3.52601e+06	477	248	1	1.91133e+06	36.2	84	33	100	0	0	2	2	1.19	36	0
26	3.52601e+06	477	249	1	1.91865e+06	33.3	83	80	100	0	0	0	2.02	0	36	0
26	3.52601e+06	477	250	1	1.92216e+06	31.4	83	71	100	0	0	0	1.02	0	40	0
26	3.52601e+06	477	251	1	1.92331e+06	34.9	83	44	100	0	0	0	1.02	1.2	40	0
26	3.52601e+06	477	252	1	1.92892e+06	39.5	83	75	100	0	0	1.01	0	1.2	40	0
26	3.52601e+06	477	253	1	1.94104e+06	37	84	82	100	0	0	2.04	2.04	0	40	0
26	3.52601e+06	477	254	1	1949533	32.2	83	79	100	0	0	40.57	33.02	0	40	0
26	3.52601e+06	477	255	1	1.95167e+06	42.7	110	105	93.02	6.98	0	34.92	28.57	0	43	0
26	3.52601e+06	477	256	1	1.96879e+06	32.2	93	88	100	0	0	0.99	0.99	0	39	0
26	3.52601e+06	477	257	1	1.97092e+06	48.9	93	91	100	0	0	0.99	0.99	0	39	0
26	3.52601e+06	477	258	1	1.99882e+06	37.2	95	93	97.5	2.5	0	0	0.98	0	40	0
26	3.52601e+06	477	259	1	2.00758e+06	35.9	96	81	97.44	2.56	0	0	0	0	39	0
26	3.52601e+06	477	260	1	2.01448e+06	35.3	96	95	100	0	0	0	0.99	0	78	0
26	3.52601e+06	477	261	1	2.02056e+06	31.7	95	76	100	0	0	1.98	0.99	0	78	0
26	3.52601e+06	477	262	1	2.02203e+06	31.8	95	69	100	0	0	1.98	0.99	0	78	0
26	3.52601e+06	477	263	1	2.02363e+06	32.8	96	93	100	0	0	1.96	0	0	78	0
26	3.52601e+06	477	264	1	2.0265e+06	35.2	97	79	98.73	1.27	0	0.98	0	2.06	79	0
26	3.52601e+06	477	265	1	2.03247e+06	37.1	97	96	100	0	0	0	0	1.03	89	0
26	3.52601e+06	477	266	1	2.04106e+06	35.8	98	98	100	0	0	0	0	0	90	0
26	3.52601e+06	477	267	1	2.04785e+06	34.7	98	94	100	0	0	0	0	1.02	90	0
26	3.52601e+06	477	268	1	2.0532e+06	38.1	97	89	100	0	0	0	0.99	1.03	89	0
26	3.52601e+06	477	269	1	2063187	33.7	97	94	100	0	0	0	0.99	1.03	92	0
26	3.52601e+06	477	270	1	2.06719e+06	34.6	95	71	100	0	0	0	1	1.05	91	0
26	3.52601e+06	477	271	1	2.07235e+06	37.4	96	96	100	0	0	1.98	0	0	91	0
26	3.52601e+06	477	272	1	2.08138e+06	34.7	97	80	100	0	0	1.94	0	1.03	91	0
26	3.52601e+06	477	273	1	2.08667e+06	33.9	98	90	98.94	1.06	0	0	0	1.02	94	0
26	3.52601e+06	477	274	1	2.09097e+06	45.5	98	95	100	0	0	0	0	0	93	0
26	3.52601e+06	477	275	1	2.11271e+06	42.2	99	82	100	0	0	0	0	1.01	92	0
26	3.52601e+06	477	276	1	2.12892e+06	41.8	100	100	100	0	0	1.92	0.96	0	92	0
26	3.52601e+06	477	277	1	2.1445e+06	39.8	99	88	100	0	0	1.9	0	1.01	92	0
26	3.52601e+06	477	278	1	2.15696e+06	38.3	100	97	100	0	0	0	1.89	5	93	0
26	3.52601e+06	477	279	1	2.16731e+06	37.9	99	95	100	0	0	0	0.96	2.02	90	0
26	3.52601e+06	477	280	1	2.17702e+06	35.1	98	71	100	0	0	0	0	1.02	90	0
26	3.52601e+06	477	281	1	2.1828e+06	34.9	98	84	100	0	0	0	0	0	89	0
26	3.52601e+06	477	282	1	2.18836e+06	32.3	98	94	100	0	0	0	0	1.02	89	0
26	3.52601e+06	477	283	1	2.19064e+06	34.2	98	93	100	0	0	0.97	0	1.02	91	0
26	3.52601e+06	477	284	1	2.19528e+06	32.4	99	96	100	0	0	1.92	0	0	91	0
26	3.52601e+06	477	285	1	2.19768e+06	36.7	99	93	98.9	0	1.1	1.9	0.95	1.01	91	0
26	3.52601e+06	477	286	1	2.20572e+06	35.8	97	93	100	0	0	0.96	0.96	1.03	90	0
26	3.52601e+06	477	287	1	2212533	32.9	99	93	100	0	0	0.95	0	0	90	0
26	3.52601e+06	477	288	1	2.21556e+06	38	99	98	100	0	0	0	0	0	90	0
26	3.52601e+06	477	289	1	2.22541e+06	41.9	101	96	100	0	0	2.8	0	0.99	90	0
26	3.52601e+06	477	290	1	2.24124e+06	39.5	100	97	100	0	0	0	0.94	1	90	0
26	3.52601e+06	477	291	1	2.25335e+06	33.2	97	92	100	0	0	0.96	1.92	1.03	88	0
26	3.52601e+06	477	292	1	2256654	33.8	98	87	100	0	0	2.86	2.86	0	89	0
26	3.52601e+06	477	293	1	2.26076e+06	33.7	98	91	100	0	0	4.76	2.86	2.04	84	0
26	3.52601e+06	477	294	1	2.26469e+06	35.9	102	100	98.81	1.19	0	3.77	0.94	1.96	84	0
26	3.52601e+06	477	295	1	2.27166e+06	38.3	102	69	100	0	0	0.94	0	0	82	0
26	3.52601e+06	477	296	1	2.28194e+06	31.6	102	85	98.81	1.19	0	1.87	0	0	84	0
26	3.52601e+06	477	297	1	2.28332e+06	34.3	105	89	98.81	1.19	0	1.83	0	0.95	84	0
26	3.52601e+06	477	298	1	2.2881e+06	41.4	105	102	100	0	0	1.83	0.92	3.81	84	0
26	3.52601e+06	477	299	1	2303035	33.5	107	100	100	0	0	0.92	0	0.93	85	0
26	3.52601e+06	477	300	1	2.30677e+06	37	107	104	100	0	0	0.92	0	0.93	85	0
26	3.52601e+06	477	301	1	2.31526e+06	32.3	105	98	100	0	0	3.74	3.74	1.9	84	0
26	3.52601e+06	477	302	1	2.31755e+06	36	109	108	100	0	0	3.57	4.46	1.83	81	0
26	3.52601e+06	477	303	1	2.3246e+06	32.7	105	98	100	0	0	0.92	2.75	0	82	0
26	3.52601e+06	477	304	1	2.32734e+06	34.7	105	103	100	0	0	0.93	1.85	3.81	87	0
26	3.52601e+06	477	305	1	2.33266e+06	32.4	104	99	100	0	0	1.85	0	0	85	0
26	3.52601e+06	477	306	1	2.33506e+06	31.8	104	80	100	0	0	3.67	0	0	81	0
26	3.52601e+06	477	307	1	2.33668e+06	36.8	106	98	100	0	0	3.64	0.91	0.94	81	0
26	3.52601e+06	477	308	1	2.34481e+06	43	106	94	100	0	0	0	1.8	0.94	82	0
26	3.52601e+06	477	309	1	2.36241e+06	37.1	108	106	98.77	1.23	0	0.9	0.9	0	81	0
26	3.52601e+06	477	310	1	2.37092e+06	32.9	109	109	100	0	0	1.79	0	0	78	0
26	3.52601e+06	477	311	1	2.37385e+06	33	108	87	98.73	0	1.27	2.65	0.88	0	79	0
26	3.52601e+06	477	312	1	2.37692e+06	41.6	109	109	98.73	0	1.27	1.75	1.75	1.83	79	0
26	3.52601e+06	477	313	1	2392244	32.6	108	107	98.81	1.19	0	1.77	4.42	0.93	84	0
26	3.52601e+06	477	314	1	2394800	33.7	106	97	98.81	0	1.19	1.82	4.55	0.94	84	0
26	3.52601e+06	477	315	1	2.39877e+06	40.2	102	94	100	0	0	0	3.67	3.92	85	0
26	3.52601e+06	477	316	1	2.41189e+06	34.2	103	96	100	0	0	1.82	1.82	1.94	87	0
26	3.52601e+06	477	317	1	2.41655e+06	30.8	102	91	100	0	0	1.83	2.75	0	87	0
26	3.52601e+06	477	318	1	2.41702e+06	32	103	87	100	0	0	1.83	2.75	0	87	0
26	3.52601e+06	477	319	1	2.41893e+06	35.7	103	97	100	0	0	1.85	2.78	0.97	86	0
26	3.52601e+06	477	320	1	2425567	53.8	102	94	98.88	0	1.12	0.92	1.83	0.98	89	0
26	3.52601e+06	477	321	1	2.46302e+06	30.9	102	102	100	0	0	0.93	0	0	88	0
26	3.52601e+06	477	322	1	2.46357e+06	31.6	102	92	100	0	0	0.93	0	0	88	0
26	3.52601e+06	477	323	1	2.46491e+06	36.2	103	103	100	0	0	0.92	0	0	88	0
26	3.52601e+06	477	324	1	2.47219e+06	35.6	103	98	100	0	0	0	0	4.85	86	0
26	3.52601e+06	477	325	1	2.47863e+06	33.2	103	99	100	0	0	1.83	0	0	88	0
26	3.52601e+06	477	326	1	2.48198e+06	34.6	104	104	100	0	0	1.8	0	0.96	88	0
26	3.52601e+06	477	327	1	2.48716e+06	40.5	104	103	100	0	0	0	0	4.81	88	0
26	3.52601e+06	477	328	1	2.50074e+06	36.5	105	98	98.84	1.16	0	0.9	0.9	2.86	86	0
26	3.52601e+06	477	329	1	2.50852e+06	34.7	105	102	100	0	0	0.9	0	0.95	85	0
26	3.52601e+06	477	330	1	2513753	30.8	105	102	100	0	0	0.88	2.65	0	85	0
26	3.52601e+06	477	331	1	2.51423e+06	32.6	103	96	100	0	0	0.89	2.68	0.97	85	0
26	3.52601e+06	477	332	1	2.51683e+06	33.1	103	97	100	0	0	0.91	2.73	2.91	85	0
26	3.52601e+06	477	333	1	2.52e+06	38.4	104	98	97.7	1.15	1.15	0	1.82	1.92	87	0
26	3.52601e+06	477	334	1	2.53046e+06	43.8	102	94	98.88	0	1.12	0	1.83	4.9	89	0
26	3.52601e+06	477	335	1	2549271	34.8	98	92	100	0	0	0	2.86	2.04	91	0
26	3.52601e+06	477	336	1	2.55471e+06	32.5	97	84	100	0	0	0.96	0.96	1.03	91	0
26	3.52601e+06	477	337	1	2.55723e+06	35.9	97	84	98.91	0	1.09	0.95	0	2.06	92	0
26	3.52601e+06	477	338	1	2.56407e+06	42.6	96	95	100	0	0	0	0	1.04	89	0
26	3.52601e+06	477	339	1	2.58105e+06	33.1	96	82	100	0	0	0	0.94	0	90	0
26	3.52601e+06	477	340	1	2.58431e+06	46.9	96	89	100	0	0	0	0.94	3.12	89	0
26	3.52601e+06	477	341	1	2.60851e+06	37.3	95	87	100	0	0	0	0.94	1.05	87	0
26	3.52601e+06	477	342	1	2.61734e+06	32.2	95	87	100	0	0	0	2.86	0	85	0
26	3.52601e+06	477	343	1	2.61944e+06	31.7	96	76	100	0	0	0	2.86	0	85	0
26	3.52601e+06	477	344	1	2.62092e+06	36.7	96	91	100	0	0	0	1.9	1.04	85	0
26	3.52601e+06	477	345	1	2.62895e+06	36.6	93	87	100	0	0	0	0.97	0	86	0
26	3.52601e+06	477	346	1	2.63689e+06	35.3	91	85	100	0	0	0	1.94	1.1	83	0
26	3.52601e+06	477	347	1	2.64302e+06	39.5	91	81	100	0	0	0	0.98	2.2	83	0
26	3.52601e+06	477	348	1	2.6551e+06	38.7	90	89	100	0	0	0.98	0.98	2.22	82	0
26	3.52601e+06	477	349	1	2665953	33.3	90	89	98.77	0	1.23	0	0	1.11	81	0
26	3.52601e+06	477	350	1	2.66941e+06	36.5	89	41	98.77	0	1.23	0	0.97	2.25	81	0
26	3.52601e+06	477	351	1	2.67713e+06	33.6	88	86	98.78	1.22	0	0	1.98	1.14	82	0
26	3.52601e+06	477	352	1	2.68094e+06	36.1	88	87	100	0	0	0	0.98	2.27	82	0
26	3.52601e+06	477	353	1	2.68807e+06	36.3	88	84	100	0	0	0	0	1.14	82	0
26	3.52601e+06	477	354	1	2.69551e+06	43.4	88	81	100	0	0	0.98	0.98	0	82	0
26	3.52601e+06	477	355	1	2.71363e+06	31.8	86	80	100	0	0	0.99	0.99	0	79	0
26	3.52601e+06	477	356	1	2.7152e+06	31.1	85	57	100	0	0	1	1	0	79	0
26	3.52601e+06	477	357	1	2.71593e+06	32.5	86	76	100	0	0	0.99	0.99	0	79	0
26	3.52601e+06	477	358	1	2.71844e+06	33.6	86	81	100	0	0	0.99	1.98	0	79	0
26	3.52601e+06	477	359	1	2.72227e+06	32.3	86	69	100	0	0	0	1.98	1.16	79	0
26	3.52601e+06	477	360	1	2.72446e+06	45.7	86	79	97.53	1.23	1.23	0	2	1.16	81	0
26	3.52601e+06	477	361	1	2.74661e+06	38.4	86	85	100	0	0	0	0	0	77	0
26	3.52601e+06	477	362	1	2.75702e+06	32.1	86	65	98.72	0	1.28	0.98	0	0	78	0
26	3.52601e+06	477	363	1	2.75903e+06	36.6	86	85	100	0	0	0	0	0	77	0
26	3.52601e+06	477	364	1	2.76688e+06	35	87	83	98.72	1.28	0	0	1.96	1.15	78	0
26	3.52601e+06	477	365	1	2.77251e+06	34.1	85	80	100	0	0	1	2	1.18	77	0
26	3.52601e+06	477	366	1	2.77701e+06	36.5	86	86	100	0	0	1.98	0	2.33	79	0
26	3.52601e+06	477	367	1	2.78477e+06	32.3	86	83	100	0	0	0.98	0	1.16	78	0
26	3.52601e+06	477	368	1	2.78704e+06	36.1	86	83	100	0	0	0	0	2.33	31	0
26	3.52601e+06	477	369	1	2.79425e+06	36.5	86	81	100	0	0	0	0.98	1.16	17	0
26	3.52601e+06	477	370	1	2.80202e+06	30.9	85	79	100	0	0	0	0.99	0	16	0
26	3.52601e+06	477	371	1	2.80256e+06	33.3	85	81	100	0	0	0	0.99	0	16	0
26	3.52601e+06	477	372	1	2.80611e+06	48.1	83	57	100	0	0	0	0.99	1.2	16	0
26	3.52601e+06	477	373	1	2.83258e+06	36	83	82	100	0	0	0	1	0	19	0
26	3.52601e+06	477	374	1	2.83963e+06	34.6	84	77	100	0	0	8.91	0.99	0	20	0
26	3.52601e+06	477	375	1	2.84478e+06	31.5	91	88	100	0	0	55.96	53.21	0	20	0
26	3.52601e+06	477	376	1	2.84599e+06	31.7	87	74	100	0	0	53.7	55.56	0	20	0
26	3.52601e+06	477	377	1	2.84743e+06	38.5	111	109	100	0	0	40.77	48.46	0	20	0
26	3.52601e+06	477	378	1	2.85802e+06	31.9	82	49	87.5	12.5	0	2.02	1.01	0	24	0
26	3.52601e+06	477	379	1	2.85972e+06	32.2	83	81	95.45	4.55	0	2.02	1.01	0	22	0
26	3.52601e+06	477	380	1	2.86188e+06	32.8	83	79	100	0	0	2.02	1.01	1.2	21	0
26	3.52601e+06	477	381	1	2.86477e+06	30.8	83	80	100	0	0	0	0	0	21	0
26	3.52601e+06	477	382	1	2.86523e+06	39.3	84	81	100	0	0	0	0	0	21	0
26	3.52601e+06	477	383	1	2.87697e+06	55.9	86	83	100	0	0	1	0	1.16	21	0
26	3.52601e+06	477	384	1	2.91877e+06	32.4	93	91	96.39	3.61	0	1	0	0	83	0
26	3.52601e+06	477	385	1	2.92111e+06	34	93	93	100	0	0	1	0	0	84	0
26	3.52601e+06	477	386	1	2925513	34.4	93	90	100	0	0	0	0	0	85	0
26	3.52601e+06	477	387	1	2.93042e+06	33.6	93	92	100	0	0	0	0	2.15	85	0
26	3.52601e+06	477	388	1	2934304	32.7	93	90	100	0	0	0	0	1.08	85	0
26	3.52601e+06	477	389	1	2.93702e+06	32.4	93	80	100	0	0	0	0	1.08	86	0
26	3.52601e+06	477	390	1	2.93939e+06	31.9	93	84	100	0	0	0	0	2.15	86	0
26	3.52601e+06	477	391	1	2.94115e+06	37.6	93	84	100	0	0	0	0	2.15	86	0
26	3.52601e+06	477	392	1	2.95047e+06	34.5	93	91	100	0	0	0	0	1.08	86	0
26	3.52601e+06	477	393	1	2.95551e+06	31.6	93	63	98.85	0	1.15	0	0	1.08	87	0
26	3.52601e+06	477	394	1	2.95687e+06	40.7	93	81	98.85	0	1.15	0	0	1.08	87	0
26	3.52601e+06	477	395	1	2.97077e+06	41.4	92	90	100	0	0	1.94	0	2.17	85	0
26	3.52601e+06	477	396	1	2.9857e+06	32.8	93	88	100	0	0	0.94	0	0	90	0
26	3.52601e+06	477	397	1	2.98856e+06	30.9	94	87	97.83	1.09	1.09	0.93	0	0	92	0
26	3.52601e+06	477	398	1	2.98907e+06	35.8	94	82	97.83	1.09	1.09	0.93	0	0	92	0
26	3.52601e+06	477	399	1	2.9958e+06	47.5	96	93	98.9	1.1	0	0	0.92	0	91	0
26	3.52601e+06	477	400	1	3.02119e+06	33.9	97	95	98.89	1.11	0	0	0.92	2.06	90	0
26	3.52601e+06	477	401	1	3.02545e+06	34	96	75	100	0	0	0.92	0.92	1.04	89	0
26	3.52601e+06	477	402	1	3029880	32.8	96	92	100	0	0	0.91	0	1.04	89	0
26	3.52601e+06	477	403	1	3.03273e+06	31	96	91	100	0	0	0	0	1.04	89	0
26	3.52601e+06	477	404	1	3.03336e+06	39.4	96	92	100	0	0	0	0	1.04	89	0
26	3.52601e+06	477	405	1	3.04521e+06	37.5	96	92	98.89	0	1.11	2.7	0	1.04	90	0
26	3.52601e+06	477	406	1	3054348	36.7	98	83	100	0	0	1.74	0	0	92	0
26	3.52601e+06	477	407	1	3.06237e+06	33.5	101	89	98.95	0	1.05	0.85	0	0.99	95	0
26	3.52601e+06	477	408	1	3.06615e+06	33.4	100	95	100	0	0	0.85	0	2	94	0
26	3.52601e+06	477	409	1	3.06973e+06	33.8	100	90	100	0	0	0	0	1	94	0
26	3.52601e+06	477	410	1	3.07388e+06	34.8	101	95	98.92	1.08	0	0	0	0.99	93	0
26	3.52601e+06	477	411	1	3.07933e+06	32.6	102	84	100	0	0	0.85	0	0	91	0
26	3.52601e+06	477	412	1	3.08197e+06	32	102	86	97.89	2.11	0	1.68	0	0.98	95	0
26	3.52601e+06	477	413	1	3.08383e+06	38	104	99	97.89	2.11	0	1.68	0	1.92	95	0
26	3.52601e+06	477	414	1	3.09364e+06	34.8	108	105	97.85	2.15	0	1.65	0	1.85	93	0
26	3.52601e+06	477	415	1	3.09911e+06	43	108	91	100	0	0	0.81	0	2.78	91	0
26	3.52601e+06	477	416	1	3.11661e+06	32.9	112	100	98.94	1.06	0	0.81	0	0.89	94	0
[truncated: 29,682 more rows]
