# Supplementary material for: Insights into angiosperm evolution, floral development and chemical biosynthesis from the Aristolochia fimbriata genome
Source: Nat Plants. 2021 Sep 2;7(9):1239–53. doi: 10.1038/s41477-021-00990-2 (PMC8445822; doi:10.1038/s41477-021-00990-2)
Supplement: Source Data Extended Data Fig. 10 — The relative expression values of seven NCSI genes in different tissues which were examined by qRT–PCR and further calculated using the comparative CT method. It is the source data used for generating the Extended Data Fig. 10. [file 41477_2021_990_MOESM8_ESM.xlsx]

## Sheet: ED_Fig10
Source data used for generating the Extended Data Figure 10.
ID	Tissue	Replicate1	Replicate2	Replicate3	Mean value	Standard deviation
Af02G077000.1	Root	6.27667	5.82934	5.82934	5.97845	0.258266
Af01G154600.1	Root	8.39214	7.13891	NA	7.76553	0.886161
Af02G076800.1	Root	0.556068	0.574349	0.574349	0.568255	0.0105546
Af02G263900.1	Root	0.524266	0.811336	0.58983	0.641811	0.150429
Af02G264000.1	Root	0.417544	0.371131	0.289841	0.359505	0.0646404
Af05G030600.1	Root	0.00452876	0.00533609	0.00571908	0.00519465	0.000607635
Af02G077500.1	Root	0.00237147	0.00430432	0.00430432	0.00366004	0.00111593
Af02G077000.1	Stem	5.26585	3.64689	3.74076	4.21784	0.908821
Af01G154600.1	Stem	2.77022	4.46915	2.32684	3.18874	1.13081
Af02G076800.1	Stem	2.16345	1.7411	1.83613	1.91356	0.221565
Af02G263900.1	Stem	1.51401	1.6199	NA	1.56695	0.074879
Af02G264000.1	Stem	0.407066	0.325335	0.47522	0.40254	0.0750445
Af05G030600.1	Stem	0.407066	0.395934	0.491978	0.431659	0.0525333
Af02G077500.1	Stem	0.0281641	0.0309625	0.0269544	0.0286937	0.00205585
Af02G077000.1	Leaf	0.780967	1.70527	1.81924	1.43516	0.569404
Af01G154600.1	Leaf	0.710382	0.71	NA	0.710191	0.000270023
Af02G076800.1	Leaf	0.415619	0.47522	0.543367	0.478069	0.0639219
Af02G263900.1	Leaf	1.2527	0.78915	0.636561	0.892803	0.32088
Af02G264000.1	Leaf	1	0.63581	0.860551	0.83212	0.183752
Af05G030600.1	Leaf	0.395021	0.302149	0.466516	0.387895	0.0824149
Af02G077500.1	Leaf	0.0124878	0.0178657	0.0259162	0.0187566	0.00675839
Af02G077000.1	Flower	0.340722	0.649169	0.899171	0.629687	0.279734
Af01G154600.1	Flower	1.03766	0.5	0.5	0.67922	0.310418
Af02G076800.1	Flower	0.0683934	0.0623558	0.0639609	0.0649033	0.00312719
Af02G263900.1	Flower	0.849707	0.333333	0.70143	0.628157	0.265871
Af02G264000.1	Flower	0.0274573	0.0208569	0.0144779	0.0209307	0.00648999
Af05G030600.1	Flower	0.0308198	0.0268922	0.0169802	0.0248974	0.00713216
Af02G077500.1	Flower	0.00450789	0.0092265	0.00265575	0.00546338	0.00338799
Af02G077000.1	Fruit	3.07375	3.6978	3.03143	3.26766	0.373111
Af01G154600.1	Fruit	1.14076	1.56917	NA	1.35497	0.302928
Af02G076800.1	Fruit	0.0486978	0.0904543	0.0638133	0.0676551	0.0211417
Af02G263900.1	Fruit	0.550289	0.418037	NA	0.484163	0.0935159
Af02G264000.1	Fruit	0.0760627	0.0319066	0.0802141	0.0627278	0.0267725
Af05G030600.1	Fruit	0.0545353	0.0268302	0.12385	0.0684052	0.049975
Af02G077500.1	Fruit	0.00667662	0.00271782	0.00803214	0.00580886	0.00276138
Af02G077000.1	Seedling	0.265478	0.442372	0.420448	0.3761	0.0964259
Af01G154600.1	Seedling	1.85108	1.10066	1.93416	1.62863	0.45912
Af02G076800.1	Seedling	0.107321	0.0942955	0.143256	0.114957	0.0253578
Af02G263900.1	Seedling	0.170562	0.174146	NA	0.172354	0.00253418
Af02G264000.1	Seedling	0.139661	0.1966	0.255253	0.197171	0.0577982
Af05G030600.1	Seedling	0.195242	0.261219	0.198884	0.218448	0.0370854
Af02G077500.1	Seedling	0.0143779	0.0299078	0.0200073	0.021431	0.00786223
